# Supplementary material for: CIPHER: a flexible and extensive workflow platform for integrative next-generation sequencing data analysis and genomic regulatory element prediction
Source: BMC Bioinformatics. 2017 Aug 8;18:363. doi: 10.1186/s12859-017-1770-1 (PMC5549294; doi:10.1186/s12859-017-1770-1)
Supplement: Additional file 1: Table S1. — [List of KAP1-7SK snRNP target genes identified by CIPHER] (TXT 489 kb) [file 12859_2017_1770_MOESM1_ESM.txt]

chr1	16436	17686	MIR6859-4	0	-
chr1	16436	17686	MIR6859-3	0	-
chr1	16436	17686	MIR6859-2	0	-
chr1	16436	17686	MIR6859-1	0	-
chr1	28370	29620	WASH7P	0	-
chr1	777688	778938	LOC100288069	0	-
chr1	817120	818370	FAM87B	0	+
chr1	826522	827772	LINC00115	0	-
chr1	827340	828590	LINC01128	0	+
chr1	925490	926740	SAMD11	0	+
chr1	958299	959549	NOC2L	0	-
chr1	960336	961586	KLHL17	0	+
chr1	966246	967496	PLEKHN1	0	+
chr1	981117	982367	PERM1	0	-
chr1	999172	1000422	HES4	0	-
chr1	1013216	1014466	ISG15	0	+
chr1	1019872	1021122	AGRN	0	+
chr1	1073307	1074557	RNF223	0	-
chr1	1115356	1116606	C1orf159	0	-
chr1	1136766	1138016	LINC01342	0	+
chr1	1166853	1168103	MIR200B	0	+
chr1	1167612	1168862	MIR200A	0	+
chr1	1168754	1170004	MIR429	0	+
chr1	1205709	1206959	TNFRSF18	0	-
chr1	1213168	1214418	TNFRSF4	0	-
chr1	1231067	1232317	SDF4	0	-
chr1	1231998	1233248	B3GALT6	0	+
chr1	1245722	1246972	C1QTNF12	0	-
chr1	1272854	1274104	UBE2J2	0	-
chr1	1280185	1281435	SCNN1D	0	+
chr1	1295170	1296420	MIR6726	0	-
chr1	1306889	1308139	ACAP3	0	-
chr1	1308329	1309579	PUSL1	0	+
chr1	1311566	1312816	MIR6727	0	-
chr1	1323687	1324937	INTS11	0	-
chr1	1324512	1325762	CPTP	0	+
chr1	1331095	1332345	TAS1R3	0	+
chr1	1338708	1339958	MIR6808	0	-
chr1	1348112	1349362	DVL1	0	-
chr1	1357547	1358797	MXRA8	0	-
chr1	1374200	1375450	AURKAIP1	0	-
chr1	1398338	1399588	CCNL2	0	-
chr1	1399279	1400529	LOC148413	0	+
chr1	1406313	1407563	MRPL20	0	-
chr1	1420444	1421694	ANKRD65	0	-
chr1	1425877	1427127	TMEM88B	0	+
chr1	1435272	1436522	VWA1	0	+
chr1	1471504	1472754	ATAD3B	0	+
chr1	1511892	1513142	ATAD3A	0	+
chr1	1539360	1540610	TMEM240	0	-
chr1	1573882	1575132	SSU72	0	-
chr1	1599096	1600346	FNDC10	0	-
chr1	1615164	1616414	MIB2	0	+
chr1	1631930	1633180	MMP23B	0	+
chr1	1632529	1633779	MMP23A	0	+
chr1	1658097	1659347	CDK11B	0	-
chr1	1691804	1693054	SLC35E2B	0	-
chr1	1723565	1724815	CDK11A	0	-
chr1	1744999	1746249	SLC35E2	0	-
chr1	1757642	1758892	NADK	0	-
chr1	1890117	1891367	GNB1	0	-
chr1	1918301	1919551	TMEM52	0	-
chr1	2002837	2004087	CFAP74	0	-
chr1	2019078	2020328	GABRD	0	+
chr1	2049070	2050320	LOC105378591	0	-
chr1	2050219	2051469	PRKCZ	0	+
chr1	2193775	2195025	FAAP20	0	-
chr1	2228444	2229694	SKI	0	+
chr1	2390751	2392001	MORN1	0	-
chr1	2391524	2392774	RER1	0	+
chr1	2411571	2412821	PEX10	0	-
chr1	2467208	2468458	PLCH2	0	+
chr1	2525628	2526878	PANK4	0	-
chr1	2529245	2530495	HES5	0	-
chr1	2556011	2557261	LOC115110	0	-
chr1	2556114	2557364	TNFRSF14	0	+
chr1	2566284	2567534	LOC100996583	0	+
chr1	2586209	2587459	FAM213B	0	+
chr1	2788665	2789915	TTC34	0	-
chr1	3021231	3022481	ACTRT2	0	+
chr1	3066725	3067975	LINC00982	0	-
chr1	3068927	3070177	PRDM16	0	+
chr1	3454332	3455582	ARHGEF16	0	+
chr1	3610495	3611745	MEGF6	0	-
chr1	3624741	3625991	TPRG1L	0	+
chr1	3649107	3650357	WRAP73	0	-
chr1	3652314	3653564	TP73	0	+
chr1	3745771	3747021	TP73-AS1	0	-
chr1	3752150	3753400	CCDC27	0	+
chr1	3772510	3773760	SMIM1	0	+
chr1	3795504	3796754	LRRC47	0	-
chr1	3856233	3857483	CEP104	0	-
chr1	3857016	3858266	DFFB	0	+
chr1	3899293	3900543	C1orf174	0	-
chr1	3900153	3901403	LINC01134	0	+
chr1	4654794	4656044	AJAP1	0	+
chr1	5861741	5862991	MIR4689	0	-
chr1	5991473	5992723	NPHP4	0	-
chr1	5992047	5993297	KCNAB2	0	+
chr1	6179134	6180384	CHD5	0	-
chr1	6198619	6199869	RPL22	0	-
chr1	6204780	6206030	LOC102724450	0	-
chr1	6205878	6207128	RNF207	0	+
chr1	6234984	6236234	ICMT	0	-
chr1	6235989	6237239	LINC00337	0	+
chr1	6243941	6245191	HES3	0	+
chr1	6259975	6261225	GPR153	0	-
chr1	6418919	6420169	HES2	0	-
chr1	6424537	6425787	ESPN	0	+
chr1	6428896	6430146	MIR4252	0	-
chr1	6465195	6466445	TNFRSF25	0	-
chr1	6484469	6485719	PLEKHG5	0	-
chr1	6553598	6554848	NOL9	0	-
chr1	6579740	6580990	ZBTB48	0	+
chr1	6601898	6603148	KLHL21	0	-
chr1	6613445	6614695	PHF13	0	+
chr1	6624614	6625864	THAP3	0	+
chr1	6700906	6702156	DNAJC11	0	-
chr1	6785073	6786323	CAMTA1	0	+
chr1	7771018	7772268	VAMP3	0	+
chr1	7784178	7785428	PER3	0	+
chr1	7961403	7962653	PARK7	0	+
chr1	8025333	8026583	ERRFI1	0	-
chr1	8317834	8319084	SLC45A1	0	+
chr1	8422687	8423937	RERE	0	-
chr1	8878584	8879834	ENO1-AS1	0	+
chr1	9128170	9129420	GPR157	0	-
chr1	9181338	9182588	MIR34AHG	0	-
chr1	9181953	9183203	LINC01759	0	+
chr1	9234553	9235803	H6PD	0	+
chr1	9292631	9293881	SPSB1	0	+
chr1	9539218	9540468	SLC25A33	0	+
chr1	9588623	9589873	TMEM201	0	+
chr1	9651481	9652731	PIK3CD	0	+
chr1	9686574	9687824	PIK3CD-AS2	0	-
chr1	9823526	9824776	CLSTN1	0	-
chr1	9909258	9910508	CTNNBIP1	0	-
chr1	9942427	9943677	LZIC	0	-
chr1	9942672	9943922	NMNAT1	0	+
chr1	9996946	9998196	RBP7	0	+
chr1	10032732	10033982	UBE4B	0	+
chr1	10210455	10211705	KIF1B	0	+
chr1	10227467	10228717	MIR1273D	0	+
chr1	10398741	10399991	PGD	0	+
chr1	10429851	10431101	CENPS	0	+
chr1	10429851	10431101	APITD1-CORT	0	+
chr1	10449468	10450718	CORT	0	+
chr1	10471556	10472806	DFFA	0	-
chr1	10474695	10475945	PEX14	0	+
chr1	10795676	10796926	CASZ1	0	-
chr1	11012371	11013621	TARDBP	0	+
chr1	11046239	11047489	MASP2	0	-
chr1	11059034	11060284	SRM	0	-
chr1	11098910	11100160	EXOSC10	0	-
chr1	11099424	11100674	LOC105376736	0	+
chr1	11261551	11262801	MTOR	0	-
chr1	11272947	11274197	UBIAD1	0	+
chr1	11478987	11480237	DISP3	0	+
chr1	11653831	11655081	FBXO2	0	-
chr1	11654124	11655374	FBXO44	0	+
chr1	11663842	11665092	FBXO6	0	+
chr1	11680214	11681464	MAD2L2	0	-
chr1	11691473	11692723	DRAXIN	0	+
chr1	11735834	11737084	AGTRAP	0	+
chr1	11761942	11763192	C1orf167	0	+
chr1	11778619	11779869	LOC102724659	0	-
chr1	11805845	11807095	CLCN6	0	+
chr1	11857935	11859185	NPPB	0	-
chr1	11925428	11926678	KIAA2013	0	-
chr1	11934416	11935666	PLOD1	0	+
chr1	11979930	11981180	MFN2	0	+
chr1	12018991	12020241	MIIP	0	+
chr1	12028907	12030157	MIR6729	0	+
chr1	12063126	12064376	TNFRSF8	0	+
chr1	12166692	12167942	MIR7846	0	+
chr1	12166752	12168002	TNFRSF1B	0	+
chr1	12191462	12192712	MIR4632	0	+
chr1	12229788	12231038	VPS13D	0	+
chr1	12578023	12579273	MIR6730	0	-
chr1	12595396	12596646	DHRS3	0	-
chr1	13225109	13226359	PRAMEF22	0	-
chr1	13225154	13226404	PRAMEF18	0	-
chr1	13512747	13513997	LRRC38	0	-
chr1	13583506	13584756	PDPN	0	+
chr1	13699989	13701239	PRDM2	0	+
chr1	14598466	14599716	KAZN	0	+
chr1	15152281	15153531	TMEM51	0	+
chr1	15247021	15248271	FHAD1	0	+
chr1	15409644	15410894	EFHD2	0	+
chr1	15523445	15524695	CASP9	0	-
chr1	15526562	15527812	DNAJC16	0	+
chr1	15584110	15585360	AGMAT	0	-
chr1	15617207	15618457	DDI2	0	+
chr1	15684081	15685331	PLEKHM2	0	+
chr1	15736063	15737313	SLC25A34	0	+
chr1	15742241	15743491	TMEM82	0	+
chr1	15758509	15759759	FBLIM1	0	+
chr1	15847147	15848397	FLJ37453	0	-
chr1	15847613	15848863	SPEN	0	+
chr1	15975132	15976382	ZBTB17	0	-
chr1	16017790	16019040	HSPB7	0	-
chr1	16072632	16073882	FAM131C	0	-
chr1	16155109	16156359	EPHA2	0	-
chr1	16351491	16352741	FBXO42	0	-
chr1	16366779	16368029	SZRD1	0	+
chr1	16534652	16535902	LINC01783	0	-
chr1	16612605	16613855	NBPF1	0	-
chr1	16629906	16631156	CROCCP2	0	-
chr1	16719157	16720407	ESPNP	0	-
chr1	16888478	16889728	LOC105376805	0	-
chr1	16921699	16922949	CROCC	0	+
chr1	16979678	16980928	MFAP2	0	-
chr1	17010972	17012222	ATP13A2	0	-
chr1	17118453	17119703	PADI2	0	-
chr1	17437563	17438813	RCC2	0	-
chr1	17539584	17540834	ARHGEF10L	0	+
chr1	17755062	17756312	ACTL8	0	+
chr1	18107495	18108745	IGSF21	0	+
chr1	18480679	18481929	KLHDC7A	0	+
chr1	18630755	18632005	PAX7	0	+
chr1	18882275	18883525	MIR4695	0	-
chr1	18955332	18956582	IFFO2	0	-
chr1	19209252	19210502	UBR4	0	-
chr1	19210135	19211385	LOC101927895	0	+
chr1	19250559	19251809	EMC1	0	-
chr1	19251330	19252580	MRTO4	0	+
chr1	19273074	19274324	AKR7L	0	-
chr1	19287786	19289036	AKR7A3	0	-
chr1	19311146	19312396	AKR7A2	0	-
chr1	19311995	19313245	PQLC2	0	+
chr1	19483707	19484957	CAPZB	0	-
chr1	19595832	19597082	LOC105378614	0	-
chr1	19596726	19597976	MINOS1	0	+
chr1	19596726	19597976	MINOS1-NBL1	0	+
chr1	19642978	19644228	NBL1	0	+
chr1	19665036	19666286	HTR6	0	+
chr1	19798917	19800167	TMCO4	0	-
chr1	19814278	19815528	RNF186	0	-
chr1	19882144	19883394	OTUD3	0	+
chr1	20185486	20186736	UBXN10-AS1	0	-
chr1	20185827	20187077	UBXN10	0	+
chr1	20485235	20486485	CAMK2N1	0	-
chr1	20507181	20508431	MUL1	0	-
chr1	20552188	20553438	FAM43B	0	+
chr1	20633204	20634454	PINK1	0	+
chr1	20633428	20634678	MIR6084	0	+
chr1	20660544	20661794	DDOST	0	-
chr1	20717017	20718267	KIF17	0	-
chr1	20731640	20732890	SH2D5	0	-
chr1	20785688	20786938	HP1BP3	0	-
chr1	21278690	21279940	ECE1	0	-
chr1	21439839	21441089	NBPF3	0	+
chr1	21509107	21510357	ALPL	0	+
chr1	21650855	21652105	RAP1GAP	0	-
chr1	21782195	21783445	USP48	0	-
chr1	21936297	21937547	HSPG2	0	-
chr1	22052376	22053626	CDC42	0	+
chr1	22142026	22143276	WNT4	0	-
chr1	22451600	22452850	ZBTB40	0	+
chr1	22643366	22644616	C1QC	0	+
chr1	22652730	22653980	C1QB	0	+
chr1	22710587	22711837	EPHB2	0	+
chr1	23019197	23020447	KDM1A	0	+
chr1	23167858	23169108	LUZP1	0	-
chr1	23343364	23344614	HNRNPR	0	-
chr1	23368720	23369970	ZNF436-AS1	0	+
chr1	23423779	23425029	TCEA3	0	-
chr1	23483257	23484507	ASAP3	0	-
chr1	23530220	23531470	E2F2	0	-
chr1	23558794	23560044	ID3	0	-
chr1	23743115	23744365	ELOA	0	+
chr1	23777297	23778547	ELOA-AS1	0	-
chr1	23778135	23779385	PITHD1	0	+
chr1	23790905	23792155	LYPLA2	0	+
chr1	23824459	23825709	HMGCL	0	-
chr1	23867369	23868619	FUCA1	0	-
chr1	23959560	23960810	PNRC2	0	+
chr1	23979463	23980713	SRSF10	0	-
chr1	24142285	24143535	IL22RA1	0	-
chr1	24186275	24187525	IFNLR1	0	-
chr1	24412772	24414022	STPG1	0	-
chr1	24413236	24414486	NIPAL3	0	+
chr1	24502100	24503350	RCAN3	0	+
chr1	24555024	24556274	LOC100506985	0	-
chr1	24555825	24557075	NCMAP	0	+
chr1	24642852	24644102	SRRM1	0	+
chr1	24745018	24746268	CLIC4	0	+
chr1	24929279	24930529	RUNX3	0	-
chr1	25231522	25232772	SYF2	0	-
chr1	25246519	25247769	RSRP1	0	-
chr1	25338047	25339297	TMEM50A	0	+
chr1	25430607	25431857	TMEM57	0	+
chr1	25543334	25544584	LDLRAP1	0	+
chr1	25617217	25618467	MAN1C1	0	+
chr1	25799925	25801175	SELENON	0	+
chr1	25819655	25820905	MTFR1L	0	+
chr1	25905454	25906704	MIR3917	0	-
chr1	25905502	25906752	STMN1	0	-
chr1	26021529	26022779	EXTL1	0	+
chr1	26045138	26046388	SLC30A2	0	-
chr1	26110914	26112164	PDIK1L	0	+
chr1	26169646	26170896	ZNF593	0	+
chr1	26225069	26226319	LOC101928303	0	+
chr1	26233902	26235152	CEP85	0	+
chr1	26279471	26280721	SH3BGRL3	0	+
chr1	26305704	26306954	UBXN11	0	-
chr1	26410517	26411767	LIN28A	0	+
chr1	26472160	26473410	HMGN2	0	+
chr1	26529507	26530757	RPS6KA1	0	+
chr1	26554291	26555541	MIR1976	0	+
chr1	26695780	26697030	ARID1A	0	+
chr1	26787712	26788962	PIGV	0	+
chr1	26826459	26827709	ZDHHC18	0	+
chr1	26889378	26890628	GPN2	0	-
chr1	26913076	26914326	NR0B2	0	-
chr1	26921471	26922721	NUDC	0	+
chr1	26959410	26960660	KDF1	0	-
chr1	26993453	26994703	TRNP1	0	+
chr1	27011842	27013092	FAM46B	0	-
chr1	27154130	27155380	SLC9A1	0	-
chr1	27234265	27235515	WDTC1	0	+
chr1	27341741	27342991	SYTL1	0	+
chr1	27365866	27367116	MAP3K6	0	-
chr1	27392393	27393643	GPR3	0	+
chr1	27489187	27490437	WASF2	0	-
chr1	27602494	27603744	AHDC1	0	-
chr1	27725728	27726978	FAM76A	0	+
chr1	27772932	27774182	STX12	0	+
chr1	27830490	27831740	PPP1R8	0	+
chr1	27834150	27835400	SCARNA1	0	+
chr1	27872292	27873542	THEMIS2	0	+
chr1	27959211	27960461	XKR8	0	+
chr1	28232031	28233281	DNAJC8	0	-
chr1	28235840	28237090	ATPIF1	0	+
chr1	28259201	28260451	SESN2	0	+
chr1	28328751	28330001	MED18	0	+
chr1	28369331	28370581	PHACTR4	0	+
chr1	28552766	28554016	TRNAU1AP	0	+
chr1	28578893	28580143	SNORA61	0	-
chr1	28580854	28582104	SNHG12	0	-
chr1	28591949	28593199	RAB42	0	+
chr1	28668477	28669727	GMEB1	0	+
chr1	28736370	28737620	YTHDF2	0	+
chr1	28811891	28813141	OPRD1	0	+
chr1	28886840	28888090	EPB41	0	+
chr1	29121501	29122751	TMEM200B	0	-
chr1	29181125	29182375	SRSF4	0	-
chr1	29229958	29231208	MECR	0	-
chr1	29236265	29237515	PTPRU	0	+
chr1	30718521	30719771	MATN1-AS1	0	+
chr1	30722585	30723835	MATN1	0	-
chr1	30907633	30908883	SDC3	0	-
chr1	31238887	31240137	NKAIN1	0	-
chr1	31295797	31297047	SNRNP40	0	-
chr1	31296731	31297981	ZCCHC17	0	+
chr1	31372288	31373538	FABP3	0	-
chr1	31576234	31577484	TINAGL1	0	+
chr1	31617449	31618699	HCRTR1	0	+
chr1	31643617	31644867	PEF1	0	-
chr1	31703167	31704417	COL16A1	0	-
chr1	31757735	31758985	MIR4254	0	-
chr1	31763063	31764313	ADGRB2	0	-
chr1	32013443	32014693	KHDRBS1	0	+
chr1	32071780	32073030	TMEM39B	0	+
chr1	32107792	32109042	KPNA6	0	+
chr1	32179493	32180743	TXLNA	0	+
chr1	32205384	32206634	IQCC	0	+
chr1	32240710	32241960	MTMR9LP	0	-
chr1	32291856	32293106	HDAC1	0	+
chr1	32335239	32336489	MARCKSL1	0	-
chr1	32361243	32362493	FAM229A	0	-
chr1	32362010	32363260	TSSK3	0	+
chr1	32464806	32466056	ZBTB8B	0	+
chr1	32538894	32540144	ZBTB8A	0	+
chr1	32650897	32652147	RBBP4	0	+
chr1	32701760	32703010	SYNC	0	-
chr1	32741660	32742910	KIAA1522	0	+
chr1	32817032	32818282	YARS	0	-
chr1	32817191	32818441	S100PBP	0	+
chr1	32869813	32871063	FNDC5	0	-
chr1	32886246	32887496	HPCA	0	+
chr1	32900440	32901690	TMEM54	0	-
chr1	32963813	32965063	RNF19B	0	-
chr1	33035911	33037161	AK2	0	-
chr1	33080862	33082112	AZIN2	0	+
chr1	33348898	33350148	PHC2	0	-
chr1	33350101	33351351	LOC101929464	0	+
chr1	34164274	34165524	CSMD2	0	-
chr1	34780938	34782188	GJB3	0	+
chr1	34792747	34793997	GJA4	0	+
chr1	34928585	34929835	DLGAP3	0	-
chr1	34984347	34985597	TMEM35B	0	-
chr1	35192145	35193395	SFPQ	0	-
chr1	35268716	35269966	ZMYM4	0	+
chr1	35556436	35557686	KIAA0319L	0	-
chr1	35557541	35558791	NCDN	0	+
chr1	35573119	35574369	TFAP2E	0	+
chr1	35718189	35719439	C1orf216	0	-
chr1	35768950	35770200	CLSPN	0	-
chr1	35807976	35809226	AGO4	0	+
chr1	35869557	35870807	AGO1	0	+
chr1	35930831	35932081	AGO3	0	+
chr1	36088601	36089851	ADPRHL2	0	+
chr1	36124084	36125334	COL8A2	0	-
chr1	36148514	36149764	TRAPPC3	0	-
chr1	36155714	36156964	MAP7D1	0	+
chr1	36306142	36307392	SH3D21	0	+
chr1	36322648	36323898	EVA1B	0	-
chr1	36384927	36386177	STK40	0	-
chr1	36449485	36450735	OSCP1	0	-
chr1	36463439	36464689	MRPS15	0	-
chr1	37033243	37034493	GRIK3	0	-
chr1	37474267	37475517	ZC3H12A	0	+
chr1	37513819	37515069	MEAF6	0	-
chr1	37553344	37554594	SNIP1	0	-
chr1	37633923	37635173	RSPO1	0	-
chr1	37692150	37693400	CDCA8	0	+
chr1	37764152	37765402	EPHA10	0	-
chr1	37793851	37795101	MANEAL	0	+
chr1	37807193	37808443	YRDC	0	-
chr1	37807550	37808800	C1orf122	0	+
chr1	37858620	37859870	MTF1	0	-
chr1	37930791	37932041	INPP5B	0	-
chr1	38004515	38005765	FHL3	0	-
chr1	38045778	38047028	POU3F1	0	-
chr1	38858823	38860073	RRAGC	0	-
chr1	38872378	38873628	MYCBP	0	-
chr1	38873150	38874400	LOC105378663	0	+
chr1	38990993	38992243	AKIRIN1	0	+
chr1	39409253	39410503	KIAA0754	0	+
chr1	39491395	39492645	BMP8A	0	+
chr1	39514615	39515865	OXCT2P1	0	+
chr1	39575849	39577099	PABPC4	0	-
chr1	39638676	39639926	HEYL	0	-
chr1	39671038	39672288	NT5C1A	0	-
chr1	39770348	39771598	OXCT2	0	-
chr1	39787861	39789111	BMP8B	0	-
chr1	39788725	39789975	LOC101929536	0	+
chr1	39882511	39883761	TRIT1	0	-
chr1	39901015	39902265	MYCL	0	-
chr1	39954861	39956111	MFSD2A	0	+
chr1	40040332	40041582	CAP1	0	+
chr1	40161118	40162368	RLF	0	+
chr1	40257799	40259049	ZMPSTE24	0	+
chr1	40316267	40317517	COL9A2	0	-
chr1	40373455	40374705	SMAP2	0	+
chr1	40477379	40478629	ZFP69	0	+
chr1	40508468	40509718	EXO5	0	+
chr1	40531310	40532560	ZNF684	0	+
chr1	40664652	40665902	RIMS3	0	-
chr1	40691261	40692511	NFYC-AS1	0	-
chr1	40691319	40692569	NFYC	0	+
chr1	40783761	40785011	KCNQ4	0	+
chr1	40861346	40862596	CITED4	0	-
chr1	40979048	40980298	CTPS1	0	+
chr1	41361680	41362930	FOXO6	0	+
chr1	41483683	41484933	EDN2	0	-
chr1	41917707	41918957	HIVEP3	0	-
chr1	42163724	42164974	GUCA2A	0	-
chr1	42333965	42335215	FOXJ3	0	-
chr1	42380546	42381796	RIMKLA	0	+
chr1	42456090	42457340	PPCS	0	+
chr1	42681984	42683234	YBX1	0	+
chr1	42739254	42740504	CLDN19	0	-
chr1	42766084	42767334	P3H1	0	-
chr1	42766994	42768244	C1orf50	0	+
chr1	42783895	42785145	LOC105378683	0	-
chr1	42816388	42817638	SVBP	0	-
chr1	42816854	42818104	ERMAP	0	+
chr1	42846322	42847572	ZNF691	0	+
chr1	42958176	42959426	SLC2A1	0	-
chr1	42958798	42960048	SLC2A1-AS1	0	+
chr1	43147672	43148922	FAM183A	0	+
chr1	43171315	43172565	EBNA1BP2	0	-
chr1	43172079	43173329	CFAP57	0	+
chr1	43358704	43359954	CDC20	0	+
chr1	43366738	43367988	ELOVL1	0	-
chr1	43388812	43390062	MED8	0	-
chr1	43389634	43390884	SZT2	0	+
chr1	43448288	43449538	MIR6735	0	+
chr1	43452989	43454239	HYI	0	-
chr1	43706341	43707591	KDM4A-AS1	0	-
chr1	43707282	43708532	ST3GAL3	0	+
chr1	43946555	43947805	IPO13	0	+
chr1	43969730	43970980	DPH2	0	+
chr1	43974397	43975647	ATP6V0B	0	+
chr1	43978951	43980201	B4GALT2	0	+
chr1	43991357	43992607	CCDC24	0	+
chr1	44016340	44017590	SLC6A9	0	-
chr1	44118599	44119849	KLF17	0	+
chr1	44354279	44355529	ERI3	0	-
chr1	44404909	44406159	RNF220	0	+
chr1	44720901	44722151	RNU5F-1	0	-
chr1	44775323	44776573	RPS8	0	+
chr1	44775614	44776864	SNORD55	0	+
chr1	44799974	44801224	PLK3	0	+
chr1	44806285	44807535	TCTEX1D4	0	-
chr1	45010355	45011605	HECTD3	0	-
chr1	45205578	45206828	ZSWIM5	0	-
chr1	45303659	45304909	LINC01144	0	+
chr1	45326622	45327872	HPDL	0	+
chr1	45338957	45340207	MUTYH	0	-
chr1	45339419	45340669	TOE1	0	+
chr1	45490168	45491418	TESK2	0	-
chr1	45520938	45522188	PRDX1	0	-
chr1	45583737	45584987	NASP	0	+
chr1	45623059	45624309	CCDC17	0	-
chr1	45685630	45686880	GPBP1L1	0	-
chr1	45749813	45751063	IPP	0	-
chr1	45803356	45804606	MAST2	0	+
chr1	46196499	46197749	POMGNT1	0	-
chr1	46203083	46204333	LURAP1	0	+
chr1	46302366	46303616	LRRC41	0	-
chr1	46394016	46395266	FAAH	0	+
chr1	46506745	46507995	DMBX1	0	+
chr1	46603294	46604544	MKNK1	0	-
chr1	46718064	46719314	EFCAB14	0	-
chr1	47230715	47231965	TAL1	0	-
chr1	47333546	47334796	CMPK1	0	+
chr1	47415821	47417071	FOXE3	0	+
chr1	47433641	47434891	FOXD2-AS1	0	-
chr1	47436317	47437567	LINC01389	0	-
chr1	47995890	47997140	TRABD2B	0	-
chr1	48471208	48472458	SPATA6	0	-
chr1	48775969	48777219	BEND5	0	-
chr1	50022954	50024204	AGBL4	0	-
chr1	50047763	50049013	ELAVL4	0	+
chr1	50422447	50423697	DMRTA2	0	-
chr1	50959264	50960514	FAF1	0	-
chr1	50968444	50969694	CDKN2C	0	+
chr1	51236022	51237272	RNF11	0	+
chr1	51329403	51330653	TTC39A-AS1	0	+
chr1	51989764	51991014	RAB3B	0	-
chr1	52032800	52034050	KTI12	0	-
chr1	52055934	52057184	BTF3L4	0	+
chr1	52141843	52143093	ZFYVE9	0	+
chr1	52365205	52366455	CC2D1B	0	-
chr1	52552090	52553340	ZCCHC11	0	-
chr1	52602120	52603370	GPX7	0	+
chr1	52633093	52634343	FAM159A	0	+
chr1	52726208	52727458	ZYG11B	0	+
chr1	52842260	52843510	ZYG11A	0	+
chr1	52920774	52922024	ECHDC2	0	-
chr1	52926978	52928228	SCP2	0	+
chr1	53061801	53063051	PODN	0	+
chr1	53141632	53142882	SLC1A7	0	-
chr1	53196178	53197428	CPT2	0	+
chr1	53219639	53220889	C1orf123	0	-
chr1	53237610	53238860	MAGOH	0	-
chr1	53238359	53239609	LOC100507564	0	+
chr1	53327149	53328399	LRP8	0	-
chr1	53327982	53329232	LINC01771	0	+
chr1	53439020	53440270	SLC25A3P1	0	-
chr1	53459148	53460398	DMRTB1	0	+
chr1	53837552	53838802	NDC1	0	-
chr1	53888814	53890064	YIPF1	0	-
chr1	53944823	53946073	HSPB11	0	-
chr1	53946075	53947325	LRRC42	0	+
chr1	54052438	54053688	TMEM59	0	-
chr1	54199073	54200323	CYB5RL	0	-
chr1	54199916	54201166	MRPL37	0	+
chr1	54405395	54406645	SSBP3	0	-
chr1	54763553	54764803	PARS2	0	-
chr1	54800268	54801518	TTC22	0	-
chr1	54805812	54807062	LEXM	0	+
chr1	54886248	54887498	DHCR24	0	-
chr1	54980413	54981663	TMEM61	0	+
chr1	55039225	55040475	PCSK9	0	+
chr1	55214366	55215616	USP24	0	-
chr1	55215157	55216407	LOC100507634	0	+
chr1	56578584	56579834	PLPP3	0	-
chr1	56644318	56645568	LOC101929935	0	-
chr1	56645066	56646316	PRKAA2	0	+
chr1	58249539	58250789	DAB1	0	-
chr1	58545799	58547049	OMA1	0	-
chr1	58576494	58577744	TACSTD2	0	-
chr1	58783113	58784363	JUN	0	-
chr1	59145807	59147057	HSD52	0	-
chr1	59296702	59297952	FGGY	0	+
chr1	59814610	59815860	HOOK1	0	+
chr1	59925798	59927048	CYP2J2	0	-
chr1	60072770	60074020	C1orf87	0	-
chr1	61742226	61743476	PATJ	0	+
chr1	62194551	62195801	L1TD1	0	+
chr1	62318412	62319662	KANK4	0	-
chr1	62436053	62437303	USP1	0	+
chr1	62687368	62688618	DOCK7	0	-
chr1	63316257	63317507	LINC00466	0	-
chr1	63321458	63322708	FOXD3-AS1	0	-
chr1	63322808	63324058	FOXD3	0	+
chr1	63367339	63368589	ALG6	0	+
chr1	63522273	63523523	ITGB3BP	0	-
chr1	63523050	63524300	EFCAB7	0	+
chr1	63593025	63594275	PGM1	0	+
chr1	63773768	63775018	ROR1	0	+
chr1	64470542	64471792	CACHD1	0	+
chr1	64744844	64746094	RAVER2	0	+
chr1	64965569	64966819	JAK1	0	-
chr1	65001476	65002726	LINC01359	0	-
chr1	65147298	65148548	AK4	0	+
chr1	65420197	65421447	LEPROT	0	+
chr1	65420401	65421651	LEPR	0	+
chr1	65792259	65793509	PDE4B	0	+
chr1	66752206	66753456	TCTEX1D1	0	+
chr1	66923887	66925137	WDR78	0	-
chr1	66924644	66925894	MIER1	0	+
chr1	67053397	67054647	SLC35D1	0	-
chr1	67307113	67308363	IL12RB2	0	+
chr1	67429440	67430690	SERBP1	0	-
chr1	67684926	67686176	GADD45A	0	+
chr1	67832037	67833287	GNG12-AS1	0	+
chr1	67832472	67833722	GNG12	0	-
chr1	68050631	68051881	DIRAS3	0	-
chr1	68231546	68232796	WLS	0	-
chr1	68496221	68497471	DEPDC1	0	-
chr1	68496425	68497675	DEPDC1-AS1	0	+
chr1	69566934	69568184	LRRC7	0	+
chr1	70353734	70354984	ANKRD13C	0	-
chr1	70354559	70355809	HHLA3	0	+
chr1	71046255	71047505	ZRANB2-AS1	0	+
chr1	71046808	71048058	PTGER3	0	-
chr1	74672738	74673988	ERICH3	0	-
chr1	75724096	75725346	ACADM	0	+
chr1	75796620	75797870	MSH4	0	+
chr1	76074453	76075703	ST6GALNAC3	0	+
chr1	76867157	76868407	ST6GALNAC5	0	+
chr1	77281726	77282976	AK5	0	+
chr1	77758879	77760129	USP33	0	-
chr1	77779373	77780623	MIGA1	0	+
chr1	77888264	77889514	NEXN	0	+
chr1	77888539	77889789	NEXN-AS1	0	-
chr1	78044711	78045961	GIPC2	0	+
chr1	78490792	78492042	PTGFR	0	+
chr1	79005810	79007060	ADGRL4	0	-
chr1	83859996	83861246	LINC01725	0	-
chr1	83998150	83999400	TTLL7	0	-
chr1	84077724	84078974	PRKACB	0	+
chr1	84298115	84299365	SAMD13	0	+
chr1	84478986	84480236	RPF1	0	+
chr1	84505579	84506829	GNG5	0	-
chr1	84506050	84507300	SPATA1	0	+
chr1	84573480	84574730	CTBS	0	-
chr1	84689468	84690718	SSX2IP	0	-
chr1	84892213	84893463	LPAR3	0	-
chr1	84996122	84997372	MCOLN2	0	-
chr1	85047540	85048790	MCOLN3	0	-
chr1	85200045	85201295	SYDE2	0	-
chr1	85258672	85259922	C1orf52	0	-
chr1	85275904	85277154	BCL10	0	-
chr1	85276107	85277357	LOC646626	0	+
chr1	85580510	85581760	CYR61	0	+
chr1	86155438	86156688	COL24A1	0	-
chr1	86395342	86396592	ODF2L	0	-
chr1	86703493	86704743	LOC105378828	0	-
chr1	86704319	86705569	SH3GLB1	0	+
chr1	86914401	86915651	HS2ST1	0	+
chr1	87212418	87213668	LOC101927844	0	+
chr1	87328217	87329467	LMO4	0	+
chr1	88683893	88685143	PKN2	0	+
chr1	88684204	88685454	PKN2-AS1	0	-
chr1	88890618	88891868	GTF2B	0	-
chr1	88991960	88993210	KYAT3	0	-
chr1	88991960	88993210	RBMXL1	0	-
chr1	89524587	89525837	LRRC8B	0	+
chr1	89631894	89633144	FLJ27354	0	-
chr1	89632834	89634084	LRRC8C	0	+
chr1	89820763	89822013	LRRC8D	0	+
chr1	89993966	89995216	GEMIN8P4	0	-
chr1	89994844	89996094	ZNF326	0	+
chr1	90716237	90717487	BARHL2	0	-
chr1	91020508	91021758	ZNF644	0	-
chr1	91403869	91405119	HFM1	0	-
chr1	91500596	91501846	CDC7	0	+
chr1	91885279	91886529	TGFBR3	0	-
chr1	92029725	92030975	EPHX4	0	+
chr1	92217765	92219015	C1orf146	0	+
chr1	92298009	92299259	GLMN	0	-
chr1	92298714	92299964	RPAP2	0	+
chr1	92482799	92484049	GFI1	0	-
chr1	92831786	92833036	RPL5	0	+
chr1	92960522	92961772	FAM69A	0	-
chr1	93078984	93080234	MTF2	0	+
chr1	93179689	93180939	TMED5	0	-
chr1	93180465	93181715	CCDC18	0	+
chr1	93344811	93346061	CCDC18-AS1	0	-
chr1	93345670	93346920	DR1	0	+
chr1	93447880	93449130	FNBP1L	0	+
chr1	93584162	93585412	BCAR3	0	-
chr1	93846581	93847831	MIR760	0	+
chr1	93908598	93909848	GCLM	0	-
chr1	94236751	94238001	ARHGAP29	0	-
chr1	94418126	94419376	ABCD3	0	+
chr1	94540857	94542107	F3	0	-
chr1	94819281	94820531	SLC44A3-AS1	0	-
chr1	94820091	94821341	SLC44A3	0	+
chr1	95117672	95118922	TMEM56-RWDD3	0	+
chr1	95232982	95234232	LOC101928118	0	-
chr1	95233904	95235154	RWDD3	0	+
chr1	96721354	96722604	PTBP2	0	+
chr1	97920059	97921309	DPYD	0	-
chr1	98044351	98045601	MIR2682	0	-
chr1	98045171	98046421	MIR137	0	-
chr1	98661429	98662679	SNX7	0	+
chr1	99003893	99005143	PLPPR5	0	-
chr1	99004025	99005275	LOC100129620	0	+
chr1	99849833	99851083	AGL	0	+
chr1	99969538	99970788	SLC35A3	0	+
chr1	100037982	100039232	MFSD14A	0	+
chr1	100265174	100266424	RTCA-AS1	0	-
chr1	100265907	100267157	RTCA	0	+
chr1	100537921	100539171	GPR88	0	+
chr1	101024806	101026056	DPH5	0	-
chr1	101025595	101026845	LOC102606465	0	+
chr1	101236498	101237748	S1PR1	0	+
chr1	104072772	104074022	LOC100129138	0	+
chr1	107056394	107057644	PRMT6	0	+
chr1	107139667	107140917	NTNG1	0	+
chr1	107964192	107965442	VAV3-AS1	0	+
chr1	108191809	108193059	SLC25A24	0	-
chr1	108560098	108561348	FAM102B	0	+
chr1	108660122	108661372	HENMT1	0	-
chr1	108692059	108693309	PRPF38B	0	+
chr1	108746384	108747634	STXBP3	0	+
chr1	108876730	108877980	GPSM2	0	+
chr1	109041228	109042478	WDR47	0	-
chr1	109090490	109091740	TMEM167B	0	+
chr1	109099942	109101192	SCARNA2	0	+
chr1	109112857	109114107	C1orf194	0	-
chr1	109113712	109114962	KIAA1324	0	+
chr1	109213642	109214892	SARS	0	+
chr1	109249768	109251018	CELSR2	0	+
chr1	109282168	109283418	PSRC1	0	-
chr1	109466227	109467477	SYPL2	0	+
chr1	109483688	109484938	ATXN7L2	0	+
chr1	109493785	109495035	CYB561D1	0	+
chr1	109508714	109509964	AMIGO1	0	-
chr1	109548313	109549563	GNAI3	0	+
chr1	109619562	109620812	AMPD2	0	+
chr1	109655825	109657075	GSTM4	0	+
chr1	109667771	109669021	GSTM2	0	+
chr1	109711991	109713241	GSTM5	0	+
chr1	109740038	109741288	GSTM3	0	-
chr1	109910360	109911610	CSF1	0	+
chr1	109984514	109985764	AHCYL1	0	+
chr1	110069700	110070950	ALX3	0	-
chr1	110150263	110151513	SLC6A17	0	+
chr1	110208987	110210237	KCNC4-AS1	0	-
chr1	110210463	110211713	KCNC4	0	+
chr1	110338171	110339421	LOC440600	0	-
chr1	110339072	110340322	RBM15	0	+
chr1	110406924	110408174	LAMTOR5	0	-
chr1	110407558	110408808	LAMTOR5-AS1	0	+
chr1	110489258	110490508	CYMP-AS1	0	-
chr1	110962944	110964194	LRIF1	0	-
chr1	111139132	111140382	CEPT1	0	+
chr1	111139216	111140466	DRAM2	0	-
chr1	111448308	111449558	WDR77	0	-
chr1	111448870	111450120	ATP5F1	0	+
chr1	111607318	111608568	LINC01160	0	-
chr1	111619532	111620782	RAP1A	0	+
chr1	111738424	111739674	FAM212B	0	-
chr1	111739590	111740840	FAM212B-AS1	0	+
chr1	111754509	111755759	LOC101928718	0	-
chr1	111755317	111756567	DDX20	0	+
chr1	111988155	111989405	KCND3	0	-
chr1	111990285	111991535	LINC01750	0	+
chr1	112395927	112397177	CTTNBP2NL	0	+
chr1	112460833	112462083	MIR4256	0	-
chr1	112618139	112619389	ST7L	0	-
chr1	112674061	112675311	MOV10	0	+
chr1	112706056	112707306	RHOC	0	-
chr1	112714328	112715578	PPM1J	0	-
chr1	112849643	112850893	LINC01356	0	-
chr1	112955063	112956313	SLC16A1	0	-
chr1	112956164	112957414	SLC16A1-AS1	0	+
chr1	113072919	113074169	LRIG2	0	+
chr1	113390602	113391852	MAGI3	0	+
chr1	113758155	113759405	PHTF1	0	-
chr1	113811476	113812726	RSBN1	0	-
chr1	113812361	113813611	AP4B1-AS1	0	+
chr1	113904368	113905618	DCLRE1B	0	+
chr1	113929123	113930373	HIPK1	0	+
chr1	114151440	114152690	SYT6	0	-
chr1	114510160	114511410	TRIM33	0	-
chr1	115088500	115089750	TSPAN2	0	-
chr1	115337236	115338486	NGF	0	-
chr1	115641702	115642952	VANGL1	0	+
chr1	115976247	115977497	SLC22A15	0	+
chr1	115976276	115977526	LOC101928977	0	-
chr1	116372922	116374172	ATP1A1	0	+
chr1	116417622	116418872	ATP1A1-AS1	0	-
chr1	116570093	116571343	CD58	0	-
chr1	116665956	116667206	IGSF3	0	-
chr1	116909672	116910922	PTGFRN	0	+
chr1	117058490	117059740	LOC101929099	0	-
chr1	117367212	117368462	MAN1A2	0	+
chr1	117605731	117606981	FAM46C	0	+
chr1	117928679	117929929	GDAP2	0	-
chr1	117929498	117930748	WDR3	0	+
chr1	118986853	118988103	TBX15	0	-
chr1	119000405	119001655	LOC105378933	0	-
chr1	119139672	119140922	WARS2	0	-
chr1	119140145	119141395	LOC101929147	0	+
chr1	119646767	119648017	ZNF697	0	-
chr1	119711545	119712795	PHGDH	0	+
chr1	120068703	120069953	NOTCH2	0	-
chr1	120433109	120434359	PFN1P2	0	-
chr1	120664436	120665686	LOC100996724	0	-
chr1	120911987	120913237	LINC00623	0	+
chr1	121051167	121052417	LOC101929798	0	-
chr1	121116251	121117501	HIST2H2BA	0	-
chr1	121184716	121185966	SRGAP2C	0	+
chr1	121396905	121398155	SRGAP2-AS1	0	-
chr1	121518861	121520111	EMBP1	0	+
chr1	143792244	143793494	LOC388692	0	+
chr1	143792565	143793815	FAM231D	0	+
chr1	143971006	143972256	FAM72C	0	-
chr1	143972388	143973638	SRGAP2D	0	+
chr1	144275762	144277012	DRD5P2	0	-
chr1	144275762	144277012	LOC101060524	0	-
chr1	145092362	145093612	SRGAP2B	0	-
chr1	145094045	145095295	FAM72D	0	+
chr1	145166488	145167738	LOC100996741	0	-
chr1	145215071	145216321	LOC103091866	0	-
chr1	145606858	145608108	NBPF25P	0	-
chr1	145607709	145608959	GPR89A	0	+
chr1	145823123	145824373	RNF115	0	-
chr1	145823818	145825068	POLR3C	0	+
chr1	145845382	145846632	NUDT17	0	+
chr1	145858081	145859331	PIAS3	0	-
chr1	145884866	145886116	ANKRD35	0	-
chr1	145957019	145958269	LIX1L	0	-
chr1	146228032	146229282	NOTCH2NL	0	-
chr1	146297522	146298772	NUDT4P2	0	+
chr1	146297566	146298816	NUDT4P1	0	+
chr1	146486081	146487331	CH17-408M7.1	0	+
chr1	146938294	146939544	NBPF12	0	+
chr1	147083756	147085006	RNVU1-8	0	-
chr1	147171589	147172839	PRKAB2	0	-
chr1	147177600	147178850	PDIA3P1	0	+
chr1	147242390	147243640	CHD1L	0	+
chr1	147669512	147670762	ACP6	0	-
chr1	147759606	147760856	GJA5	0	-
chr1	147928142	147929392	GPR89B	0	+
chr1	148013956	148015206	PDZK1P1	0	-
chr1	148162459	148163709	LOC100505824	0	+
chr1	148246071	148247321	LOC101927468	0	-
chr1	148458920	148460170	LINC01138	0	-
chr1	149606761	149608011	LINC00869	0	+
chr1	149812681	149813931	HIST2H3D	0	-
chr1	149840193	149841443	HIST2H3A	0	-
chr1	149840193	149841443	HIST2H3C	0	-
chr1	149841751	149843001	HIST2H2AA4	0	-
chr1	149841751	149843001	HIST2H2AA3	0	-
chr1	149849773	149851023	HIST2H2BC	0	-
chr1	149885682	149886932	HIST2H2BE	0	-
chr1	149886724	149887974	HIST2H2AC	0	+
chr1	149886916	149888166	HIST2H2AB	0	-
chr1	149899331	149900581	BOLA1	0	+
chr1	150009737	150010987	OTUD7B	0	-
chr1	150149183	150150433	PLEKHO1	0	+
chr1	150268209	150269459	APH1A	0	-
chr1	150321228	150322478	PRPF3	0	+
chr1	150515506	150516756	FALEC	0	+
chr1	150549118	150550368	ADAMTSL4	0	+
chr1	150578738	150579988	MCL1	0	-
chr1	150875768	150877018	ARNT	0	-
chr1	150974003	150975253	CERS2	0	-
chr1	151047489	151048739	C1orf56	0	+
chr1	151058649	151059899	CDC42SE1	0	-
chr1	151059424	151060674	MLLT11	0	+
chr1	151145664	151146914	SEMA6C	0	-
chr1	151198293	151199543	PIP5K1A	0	+
chr1	151254449	151255699	PSMD4	0	+
chr1	151280929	151282179	LOC100507670	0	-
chr1	151281304	151282554	ZNF687	0	+
chr1	151326715	151327965	PI4KB	0	-
chr1	151511135	151512385	CGN	0	+
chr1	151540054	151541304	TUFT1	0	+
chr1	151611935	151613185	SNX27	0	+
chr1	151721286	151722536	RIIAD1	0	+
chr1	151762718	151763968	OAZ3	0	+
chr1	151762916	151764166	MRPL9	0	-
chr1	151804442	151805692	LINGO4	0	-
chr1	151838218	151839468	LOC100132111	0	+
chr1	151839557	151840807	C2CD4D	0	-
chr1	151908885	151910135	THEM4	0	-
chr1	151993238	151994488	S100A10	0	-
chr1	152036035	152037285	S100A11	0	-
chr1	152079924	152081174	LOC100131107	0	-
chr1	152514251	152515501	CRCT1	0	+
chr1	152565753	152567003	LCE3E	0	-
chr1	152579504	152580754	LCE3D	0	-
chr1	152622103	152623353	LCE3A	0	-
chr1	152663160	152664410	LCE2D	0	+
chr1	152685872	152687122	LCE2B	0	+
chr1	152698113	152699363	LCE2A	0	+
chr1	152827222	152828472	LCE1A	0	+
chr1	153535241	153536491	S100A6	0	-
chr1	153615332	153616582	S100A14	0	-
chr1	153626048	153627298	S100A13	0	-
chr1	153658403	153659653	SNAPIN	0	+
chr1	153678437	153679687	NPR1	0	+
chr1	153688793	153690043	MIR8083	0	-
chr1	153775041	153776291	SLC27A3	0	+
chr1	153793696	153794946	LOC343052	0	+
chr1	153921975	153923225	GATAD2B	0	-
chr1	153945678	153946928	DENND4B	0	-
chr1	153957656	153958906	CRTC2	0	-
chr1	153962368	153963618	SLC39A1	0	-
chr1	153976975	153978225	JTB	0	-
chr1	154154116	154155366	NUP210L	0	-
chr1	154219797	154221047	C1orf43	0	-
chr1	154219921	154221171	UBAP2L	0	+
chr1	154325309	154326559	ATP8B2	0	+
chr1	154404942	154406192	IL6R	0	+
chr1	154501050	154502300	SHE	0	-
chr1	154501968	154503218	TDRD10	0	+
chr1	154557644	154558894	UBE2Q1	0	-
chr1	154567530	154568780	CHRNB2	0	+
chr1	154935462	154936712	PMVK	0	-
chr1	154960782	154962032	PYGO2	0	-
chr1	154961220	154962470	LOC101928120	0	+
chr1	154969747	154970997	SHC1	0	-
chr1	155002379	155003629	ZBTB7B	0	+
chr1	155050165	155051415	DCST1-AS1	0	-
chr1	155051021	155052271	ADAM15	0	+
chr1	155063486	155064736	EFNA4	0	+
chr1	155078621	155079871	EFNA3	0	+
chr1	155127622	155128872	EFNA1	0	+
chr1	155139407	155140657	DPM3	0	-
chr1	155172328	155173578	KRTCAP2	0	-
chr1	155173536	155174786	TRIM46	0	+
chr1	155191915	155193165	MUC1	0	-
chr1	155194926	155196176	MIR92B	0	+
chr1	155208448	155209698	MTX1	0	+
chr1	155254483	155255733	FAM189B	0	-
chr1	155272529	155273779	CLK2	0	-
chr1	155277176	155278426	HCN3	0	+
chr1	155308497	155309747	FDPS	0	+
chr1	155320598	155321848	RUSC1	0	+
chr1	155322845	155324095	RUSC1-AS1	0	-
chr1	155432929	155434179	POU5F1P4	0	+
chr1	155561533	155562783	ASH1L	0	-
chr1	155561730	155562980	ASH1L-AS1	0	+
chr1	155609919	155611169	MSTO1	0	+
chr1	155609937	155611187	MSTO2P	0	+
chr1	155688840	155690090	DAP3	0	+
chr1	155933442	155934692	KIAA0907	0	-
chr1	155941438	155942688	RXFP4	0	+
chr1	155950336	155951586	MIR6738	0	-
chr1	155977175	155978425	ARHGEF2	0	-
chr1	156052825	156054075	UBQLN4	0	-
chr1	156082295	156083545	LMNA	0	+
chr1	156212737	156213987	PMF1	0	+
chr1	156212737	156213987	PMF1-BGLAP	0	+
chr1	156241711	156242961	BGLAP	0	+
chr1	156247117	156248367	PAQR6	0	-
chr1	156281829	156283079	SMG5	0	-
chr1	156282662	156283912	TMEM79	0	+
chr1	156337063	156338313	TSACC	0	+
chr1	156368938	156370188	RHBG	0	+
chr1	156420766	156422016	C1orf61	0	-
chr1	156591515	156592765	NAXE	0	+
chr1	156641697	156642947	BCAN	0	+
chr1	156676397	156677647	NES	0	-
chr1	156704667	156705917	CRABP2	0	-
chr1	156727439	156728689	ISG20L2	0	-
chr1	156728220	156729470	RRNAD1	0	+
chr1	156750293	156751543	HDGF	0	-
chr1	156767231	156768481	PRCC	0	+
chr1	156893480	156894730	PEAR1	0	+
chr1	156920381	156921631	LRRC71	0	+
chr1	157098808	157100058	ETV3L	0	-
chr1	157137591	157138841	ETV3	0	-
chr1	157925716	157926966	LOC105371458	0	+
chr1	157993022	157994272	KIRREL	0	+
chr1	158179696	158180946	CD1D	0	+
chr1	159171313	159172563	CADM3	0	+
chr1	159780695	159781945	DUSP23	0	+
chr1	159800260	159801510	FCRL6	0	+
chr1	159854347	159855597	C1orf204	0	-
chr1	159944596	159945846	IGSF9	0	-
chr1	160069261	160070511	KCNJ10	0	-
chr1	160097689	160098939	IGSF8	0	-
chr1	160205068	160206318	PEA15	0	+
chr1	160261528	160262778	DCAF8	0	-
chr1	160400323	160401573	VANGL2	0	+
chr1	160932214	160933464	LOC101928372	0	+
chr1	161020343	161021593	F11R	0	-
chr1	161037984	161039234	TSTD1	0	-
chr1	161098110	161099360	KLHDC9	0	+
chr1	161117076	161118326	PFDN2	0	-
chr1	161117821	161119071	NIT1	0	+
chr1	161131466	161132716	DEDD	0	-
chr1	161159213	161160463	USP21	0	+
chr1	161166140	161167390	PPOX	0	+
chr1	161258476	161259726	PCP4L1	0	+
chr1	161524289	161525539	HSPA6	0	+
chr1	161605808	161607058	HSPA7	0	+
chr1	161749517	161750767	DUSP12	0	+
chr1	162023465	162024715	OLFML2B	0	-
chr1	162069540	162070790	NOS1AP	0	+
chr1	162496923	162498173	UHMK1	0	+
chr1	162561189	162562439	UAP1	0	+
chr1	162790451	162791701	HSD17B7	0	+
chr1	165355241	165356491	LMX1A	0	-
chr1	165581155	165582405	LOC400794	0	-
chr1	165697663	165698913	ALDH9A1	0	-
chr1	165698499	165699749	LOC440700	0	+
chr1	165827244	165828494	UCK2	0	+
chr1	166165755	166167005	FAM78B	0	-
chr1	166839153	166840403	POGK	0	+
chr1	166875417	166876667	TADA1	0	-
chr1	166974324	166975574	ILDR2	0	-
chr1	166975331	166976581	MAEL	0	+
chr1	167220578	167221828	POU2F1	0	+
chr1	167552819	167554069	CREG1	0	-
chr1	167629942	167631192	RCSD1	0	+
chr1	167721699	167722949	MPZL1	0	+
chr1	167935201	167936451	MPC2	0	-
chr1	167936308	167937558	DCAF6	0	+
chr1	168135436	168136686	GPR161	0	-
chr1	168178594	168179844	TIPRL	0	+
chr1	168225766	168227016	SFT2D2	0	+
chr1	169106458	169107708	ATP1B1	0	+
chr1	169426474	169427724	CCDC181	0	-
chr1	169484970	169486220	SLC19A2	0	-
chr1	169892959	169894209	SCYL3	0	-
chr1	170663921	170665171	PRRX1	0	+
chr1	171485276	171486526	PRRC2C	0	+
chr1	171741239	171742489	VAMP4	0	-
chr1	171841227	171842477	DNM3	0	+
chr1	172443090	172444340	PIGC	0	-
chr1	172532098	172533348	SUCO	0	+
chr1	173476155	173477405	LOC100506023	0	-
chr1	173477096	173478346	PRDX6	0	+
chr1	173714690	173715940	KLHL20	0	+
chr1	173867831	173869081	ZBTB37	0	+
chr1	174158287	174159537	LOC102724601	0	-
chr1	174159163	174160413	RABGAP1L	0	+
chr1	174999184	175000434	CACYBP	0	+
chr1	176206244	176207494	RFWD2	0	-
chr1	177163904	177165154	ASTN1	0	-
chr1	177171137	177172387	BRINP2	0	+
chr1	178037007	178038257	LOC730102	0	-
chr1	178092993	178094243	RASAL2-AS1	0	-
chr1	178093478	178094728	RASAL2	0	+
chr1	178542545	178543795	C1orf220	0	+
chr1	178724896	178726146	RALGPS2	0	+
chr1	179025553	179026803	FAM20B	0	+
chr1	179081726	179082976	TOR3A	0	+
chr1	179293463	179294713	SOAT1	0	+
chr1	179365469	179366719	AXDND1	0	+
chr1	179574952	179576202	NPHS2	0	-
chr1	179591362	179592612	TDRD5	0	+
chr1	179881791	179883041	TOR1AIP1	0	+
chr1	179954522	179955772	CEP350	0	+
chr1	180154582	180155832	QSOX1	0	+
chr1	180230047	180231297	LHX4	0	+
chr1	180501887	180503137	ACBD6	0	-
chr1	180631759	180633009	XPR1	0	+
chr1	180912926	180914176	KIAA1614	0	+
chr1	180953887	180955137	KIAA1614-AS1	0	-
chr1	181022121	181023371	STX6	0	-
chr1	181088251	181089501	IER5	0	+
chr1	181483299	181484549	CACNA1E	0	+
chr1	182390404	182391654	GLUL	0	-
chr1	182614889	182616139	LINC01686	0	+
chr1	182789198	182790448	NPL	0	+
chr1	182839053	182840303	DHX9	0	+
chr1	182952525	182953775	SHCBP1L	0	-
chr1	183023209	183024459	LAMC1	0	+
chr1	183472120	183473370	SMG7	0	+
chr1	183634941	183636191	ARPC5	0	-
chr1	184036770	184038020	COLGALT2	0	-
chr1	184051400	184052650	TSEN15	0	+
chr1	184386765	184388015	C1orf21	0	+
chr1	184753907	184755157	EDEM3	0	-
chr1	184973586	184974836	FAM129A	0	-
chr1	185045168	185046418	RNF2	0	+
chr1	185155984	185157234	TRMT1L	0	-
chr1	185156809	185158059	SWT1	0	+
chr1	185316329	185317579	IVNS1ABP	0	-
chr1	185734300	185735550	HMCN1	0	+
chr1	186374325	186375575	TPR	0	-
chr1	190478009	190479259	LINC01351	0	+
chr1	192808788	192810038	RGS2	0	+
chr1	193058393	193059643	UCHL5	0	-
chr1	193059171	193060421	TROVE2	0	+
chr1	193104478	193105728	GLRX2	0	-
chr1	193121707	193122957	CDC73	0	+
chr1	193304494	193305744	LINC01031	0	+
chr1	197145694	197146944	ASPM	0	-
chr1	197774493	197775743	DENND1B	0	-
chr1	197902301	197903551	C1orf53	0	+
chr1	198156727	198157977	NEK7	0	+
chr1	200409058	200410308	ZNF281	0	-
chr1	200668998	200670248	DDX59	0	-
chr1	200669256	200670506	LOC101929224	0	+
chr1	200739307	200740557	CAMSAP2	0	+
chr1	200872704	200873954	GPR25	0	+
chr1	200891248	200892498	C1orf106	0	+
chr1	201022700	201023950	KIF21B	0	-
chr1	201111566	201112816	CACNA1S	0	-
chr1	201114372	201115622	ASCL5	0	-
chr1	201153555	201154805	TMEM9	0	-
chr1	201283201	201284451	PKP1	0	+
chr1	201398541	201399791	LAD1	0	-
chr1	201468171	201469421	PHLDA3	0	-
chr1	201648071	201649321	NAV1	0	+
chr1	201828559	201829809	IPO9-AS1	0	-
chr1	201828909	201830159	IPO9	0	+
chr1	201888418	201889668	SHISA4	0	+
chr1	201982387	201983637	RNPEP	0	+
chr1	202143743	202144993	ARL8A	0	-
chr1	202193739	202194989	LGR6	0	+
chr1	202348451	202349701	PPP1R12B	0	+
chr1	202642453	202643703	SYT2	0	-
chr1	202808470	202809720	KDM5B	0	-
chr1	202810695	202811945	PCAT6	0	+
chr1	202888257	202889507	RABIF	0	-
chr1	202956984	202958234	ADIPOR1	0	-
chr1	202966276	202967526	CYB5R1	0	-
chr1	203006265	203007515	LOC100506747	0	-
chr1	203007116	203008366	TMEM183A	0	+
chr1	203026270	203027520	PPFIA4	0	+
chr1	203085038	203086288	MYOG	0	-
chr1	203127457	203128707	ADORA1	0	+
chr1	203305285	203306535	BTG2	0	+
chr1	203795286	203796536	ZC3H11A	0	+
chr1	204072867	204074117	SOX13	0	+
chr1	204151182	204152432	ETNK2	0	-
chr1	204358929	204360179	PLEKHA6	0	-
chr1	204410817	204412067	PPP1R15B	0	-
chr1	204516128	204517378	MDM4	0	+
chr1	204684353	204685603	LRRN2	0	-
chr1	204828403	204829653	NFASC	0	+
chr1	205042686	205043936	CNTN2	0	+
chr1	205210599	205211849	DSTYK	0	-
chr1	205227659	205228909	TMCC2	0	+
chr1	205320791	205322041	NUAK2	0	-
chr1	205356000	205357250	KLHDC8A	0	-
chr1	205504305	205505555	CDK18	0	+
chr1	205568733	205569983	MFSD4A	0	+
chr1	205631872	205633122	ELK4	0	-
chr1	205679502	205680752	SLC45A3	0	-
chr1	205749244	205750494	NUCKS1	0	-
chr1	205774482	205775732	RAB29	0	-
chr1	205812196	205813446	SLC41A1	0	-
chr1	205942460	205943710	SLC26A9	0	-
chr1	206052472	206053722	C1orf186	0	+
chr1	206116048	206117298	AVPR1B	0	-
chr1	206201875	206203125	FAM72A	0	-
chr1	206205178	206206428	SRGAP2	0	+
chr1	206507279	206508529	RASSF5	0	+
chr1	206611551	206612801	EIF2D	0	-
chr1	206635285	206636535	DYRK3	0	+
chr1	206684769	206686019	MAPKAPK2	0	+
chr1	207050077	207051327	YOD1	0	-
chr1	207053024	207054274	PFKFB2	0	+
chr1	207321221	207322471	CD55	0	+
chr1	207454049	207455299	CR2	0	+
chr1	207495877	207497127	CR1	0	+
chr1	207751787	207753037	CD46	0	+
chr1	207910338	207911588	CD34	0	-
chr1	208243320	208244570	PLXNA2	0	-
chr1	209622510	209623760	MIR4260	0	-
chr1	209674249	209675499	LOC101930114	0	-
chr1	209675074	209676324	G0S2	0	+
chr1	209937923	209939173	SYT14	0	+
chr1	210232599	210233849	SERTAD4	0	+
chr1	210233121	210234371	SERTAD4-AS1	0	-
chr1	210328001	210329251	HHAT	0	+
chr1	211133115	211134365	KCNH1	0	-
chr1	211259115	211260365	RCOR3	0	+
chr1	211326364	211327614	TRAF5	0	+
chr1	211577757	211579007	SLC30A1	0	-
chr1	211674630	211675880	NEK2	0	-
chr1	211829238	211830488	LPGAT1	0	-
chr1	211829386	211830636	LOC102723727	0	+
chr1	212285286	212286536	PPP2R5A	0	+
chr1	212413901	212415151	TMEM206	0	-
chr1	212432636	212433886	NENF	0	+
chr1	212698985	212700235	BATF3	0	-
chr1	212857138	212858388	FLVCR1-AS1	0	-
chr1	212858004	212859254	FLVCR1	0	+
chr1	212950269	212951519	VASH2	0	+
chr1	213014509	213015759	ANGEL2	0	-
chr1	213050982	213052232	RPS6KC1	0	+
chr1	213985153	213986403	PROX1-AS1	0	-
chr1	213987684	213988934	PROX1	0	+
chr1	214280971	214282221	SMYD2	0	+
chr1	214550681	214551931	PTPN14	0	-
chr1	214602938	214604188	CENPF	0	+
chr1	215567128	215568378	KCTD3	0	+
chr1	217630102	217631352	GPATCH2	0	-
chr1	218345033	218346283	TGFB2	0	+
chr1	219927651	219928901	SLC30A10	0	-
chr1	220045658	220046908	EPRS	0	-
chr1	220093862	220095112	IARS2	0	+
chr1	220527932	220529182	MARK1	0	+
chr1	220690035	220691285	C1orf115	0	+
chr1	220747995	220749245	MARC2	0	+
chr1	220786446	220787696	MARC1	0	+
chr1	220879140	220880390	HLX-AS1	0	-
chr1	220879150	220880400	HLX	0	+
chr1	222617851	222619101	MIA3	0	+
chr1	222711522	222712772	AIDA	0	-
chr1	222712302	222713552	BROX	0	+
chr1	222814838	222816088	DISP1	0	+
chr1	223363202	223364452	SUSD4	0	-
chr1	223393122	223394372	CCDC185	0	+
chr1	223844972	223846222	TP53BP2	0	-
chr1	223991644	223992894	GTF2IP20	0	-
chr1	223992479	223993729	LOC100287497	0	+
chr1	224113836	224115086	FBXO28	0	+
chr1	224182957	224184207	DEGS1	0	+
chr1	224356560	224357810	CNIH4	0	+
chr1	224433299	224434549	WDR26	0	-
chr1	224434389	224435639	CNIH3	0	+
chr1	224929403	224930653	DNAH14	0	+
chr1	225427113	225428363	LBR	0	-
chr1	225652143	225653393	ENAH	0	-
chr1	225777562	225778812	SRP9	0	+
chr1	225809823	225811073	EPHX1	0	+
chr1	225881720	225882970	TMEM63A	0	-
chr1	225888146	225889396	LEFTY1	0	-
chr1	225923340	225924590	PYCR2	0	-
chr1	225998365	225999615	SDE2	0	-
chr1	226062456	226063706	H3F3A	0	+
chr1	226062476	226063726	H3F3AP4	0	+
chr1	226185722	226186972	ACBD3	0	-
chr1	226223367	226224617	MIXL1	0	+
chr1	226308503	226309753	LIN9	0	-
chr1	226407100	226408350	PARP1	0	-
chr1	226548549	226549799	STUM	0	+
chr1	226738175	226739425	ITPKB	0	-
chr1	226870321	226871571	PSEN2	0	+
chr1	226939986	226941236	COQ8A	0	+
chr1	227317125	227318375	CDC42BPA	0	-
chr1	227727917	227729167	SNAP47	0	+
chr1	227734411	227735661	JMJD4	0	-
chr1	227815466	227816716	PRSS38	0	+
chr1	227940683	227941933	MIR5008	0	-
chr1	227946975	227948225	WNT9A	0	-
chr1	228006771	228008021	WNT3A	0	+
chr1	228082409	228083659	ARF1	0	+
chr1	228102462	228103712	C1orf35	0	-
chr1	228108312	228109562	MRPL55	0	-
chr1	228139833	228141083	GUK1	0	+
chr1	228149463	228150713	GJC2	0	+
chr1	228165557	228166807	IBA57	0	+
chr1	228207879	228209129	OBSCN	0	+
chr1	228212655	228213905	C1orf145	0	-
chr1	228405816	228407066	TRIM11	0	-
chr1	228415882	228417132	TRIM17	0	-
chr1	228424325	228425575	HIST3H3	0	-
chr1	228456859	228458109	HIST3H2A	0	-
chr1	228457856	228459106	HIST3H2BB	0	+
chr1	228487116	228488366	RNF187	0	+
chr1	228609347	228610597	MIR7641-2	0	-
chr1	228609386	228610636	RNA5S2	0	-
chr1	228609386	228610636	RNA5S1	0	-
chr1	228609386	228610636	RNA5S14	0	-
chr1	228609386	228610636	RNA5S3	0	-
chr1	228609386	228610636	RNA5S4	0	-
chr1	228609386	228610636	RNA5S5	0	-
chr1	228609386	228610636	RNA5S6	0	-
chr1	228609386	228610636	RNA5S12	0	-
chr1	228609386	228610636	RNA5S8	0	-
chr1	228609386	228610636	RNA5S7	0	-
chr1	228609386	228610636	RNA5S13	0	-
chr1	228609386	228610636	RNA5S10	0	-
chr1	228609386	228610636	RNA5S11	0	-
chr1	228609386	228610636	RNA5S17	0	-
chr1	228609386	228610636	RNA5S16	0	-
chr1	228609386	228610636	RNA5S15	0	-
chr1	228627266	228628516	RNA5S9	0	-
chr1	228644396	228645646	RHOU	0	+
chr1	228644659	228645909	DUSP5P1	0	+
chr1	229270811	229272061	RAB4A	0	+
chr1	229341941	229343191	CCSAP	0	-
chr1	229433096	229434346	ACTA1	0	-
chr1	229507341	229508591	NUP133	0	-
chr1	229508179	229509429	LOC101927478	0	+
chr1	229557695	229558945	ABCB10	0	-
chr1	229625047	229626297	TAF5L	0	-
chr1	229625965	229627215	URB2	0	+
chr1	230424928	230426178	PGBD5	0	-
chr1	230642205	230643455	COG2	0	+
chr1	230874595	230875845	LOC101927604	0	+
chr1	230977872	230979122	TTC13	0	-
chr1	230978798	230980048	ARV1	0	+
chr1	231039249	231040499	FAM89A	0	-
chr1	231162677	231163927	TRIM67	0	+
chr1	231336872	231338122	EXOC8	0	-
chr1	231337685	231338935	SPRTN	0	+
chr1	231626564	231627814	DISC1	0	+
chr1	232804641	232805891	MAP10	0	+
chr1	232950280	232951530	NTPCR	0	+
chr1	233294713	233295963	PCNX2	0	-
chr1	233327517	233328767	MAP3K21	0	+
chr1	233613753	233615003	KCNK1	0	+
chr1	233904461	233905711	SLC35F3	0	+
chr1	234372403	234373653	LOC101927765	0	-
chr1	234373186	234374436	COA6	0	+
chr1	234478103	234479353	TARBP1	0	-
chr1	234608525	234609775	IRF2BP2	0	-
chr1	235068818	235070068	LINC01348	0	-
chr1	235127941	235129191	TOMM20	0	-
chr1	235326487	235327737	ARID4B	0	-
chr1	235503481	235504731	B3GALNT2	0	-
chr1	235648993	235650243	GNG4	0	-
chr1	235865927	235867177	LYST	0	-
chr1	236064181	236065431	NID1	0	-
chr1	236142281	236143531	GPR137B	0	+
chr1	236281039	236282289	ERO1B	0	-
chr1	236394129	236395379	EDARADD	0	+
chr1	236523508	236524758	LGALS8-AS1	0	-
chr1	236686203	236687453	ACTN2	0	+
chr1	236795030	236796280	MTR	0	+
chr1	237003418	237004668	MT1HL1	0	-
chr1	237042151	237043401	RYR2	0	+
chr1	239386679	239387929	CHRM3	0	+
chr1	240091634	240092884	FMN2	0	+
chr1	240611162	240612412	GREM2	0	-
chr1	241356230	241357480	RGS7	0	-
chr1	241518785	241520035	FH	0	-
chr1	241639399	241640649	OPN3	0	-
chr1	241847940	241849190	EXO1	0	+
chr1	243100744	243101994	LINC01347	0	-
chr1	243254406	243255656	CEP170	0	-
chr1	243917151	243918401	LOC339529	0	+
chr1	244048688	244049938	ZBTB18	0	+
chr1	244352384	244353634	C1orf100	0	+
chr1	244451134	244452384	ADSS	0	-
chr1	244461120	244462370	C1orf101	0	+
chr1	244652797	244654047	DESI2	0	+
chr1	244835055	244836305	COX20	0	+
chr1	244863525	244864775	HNRNPU	0	-
chr1	244969618	244970868	EFCAB2	0	+
chr1	244969869	244971119	LOC101928068	0	-
chr1	245154734	245155984	KIF26B	0	+
chr1	246565263	246566513	TFB2M	0	-
chr1	246566086	246567336	CNST	0	+
chr1	246723825	246725075	SCCPDH	0	+
chr1	246930424	246931674	AHCTF1	0	-
chr1	247007093	247008343	ZNF695	0	-
chr1	247077813	247079063	ZNF670-ZNF695	0	-
chr1	247077813	247079063	ZNF670	0	-
chr1	247103372	247104622	ZNF669	0	-
chr1	247111417	247112667	C1orf229	0	-
chr1	247171017	247172267	ZNF124	0	-
chr1	247330940	247332190	ZNF496	0	-
chr1	247529804	247531054	GCSAML-AS1	0	-
chr1	247856948	247858198	TRIM58	0	+
chr1	247936778	247938028	OR2L13	0	+
chr1	248837927	248839177	ZNF672	0	+
chr1	248857926	248859176	ZNF692	0	-
chr10	11470	12720	LOC102723376	0	+
chr10	48238	49488	TUBB8	0	-
chr10	134214	135464	ZMYND11	0	+
chr10	640778	642028	MIR5699	0	-
chr10	649697	650947	PRR26	0	+
chr10	688668	689918	DIP2C	0	-
chr10	930705	931955	LARP4B	0	-
chr10	932775	934025	LOC101927762	0	+
chr10	988158	989408	GTPBP4	0	+
chr10	1047883	1049133	IDI1	0	-
chr10	1056585	1057835	WDR37	0	+
chr10	1159517	1160767	LINC00200	0	+
chr10	1526379	1527629	ADARB2-AS1	0	+
chr10	1736476	1737726	ADARB2	0	-
chr10	2314074	2315324	LINC00701	0	-
chr10	3067269	3068519	PFKP	0	+
chr10	3171716	3172966	PITRM1	0	-
chr10	3318444	3319694	LOC105376360	0	+
chr10	3784281	3785531	KLF6	0	-
chr10	3833699	3834949	LOC105376365	0	+
chr10	4825926	4827176	AKR1E2	0	+
chr10	5412300	5413550	NET1	0	+
chr10	5498570	5499820	CALML5	0	-
chr10	5524638	5525888	CALML3	0	+
chr10	5525246	5526496	CALML3-AS1	0	-
chr10	5665595	5666845	ASB13	0	-
chr10	5684587	5685837	FAM208B	0	+
chr10	5812549	5813799	GDI2	0	-
chr10	5888897	5890147	ANKRD16	0	-
chr10	5889321	5890571	FBXO18	0	+
chr10	5976611	5977861	IL15RA	0	-
chr10	6088735	6089985	RBM17	0	+
chr10	6144627	6145877	PFKFB3	0	+
chr10	6151262	6152512	MIR3155B	0	-
chr10	6579301	6580551	PRKCQ	0	-
chr10	6580174	6581424	PRKCQ-AS1	0	+
chr10	7408341	7409591	SFMBT2	0	-
chr10	7787027	7788277	KIN	0	-
chr10	7787853	7789103	ATP5C1	0	+
chr10	7818253	7819503	TAF3	0	+
chr10	8054453	8055703	GATA3	0	+
chr10	11343674	11344924	CELF2-AS1	0	-
chr10	11742106	11743356	ECHDC3	0	+
chr10	11823147	11824397	PROSER2	0	+
chr10	11893710	11894960	PROSER2-AS1	0	-
chr10	12041841	12043091	UPF2	0	-
chr10	12068666	12069916	DHTKD1	0	+
chr10	12129390	12130640	SEC61A2	0	+
chr10	12129816	12131066	MIR548AK	0	-
chr10	12349292	12350542	CAMK1D	0	+
chr10	12652197	12653447	MIR4481	0	-
chr10	13000704	13001954	CCDC3	0	-
chr10	13099831	13101081	OPTN	0	+
chr10	13161303	13162553	MCM10	0	+
chr10	13298746	13299996	PHYH	0	-
chr10	13347298	13348548	SEPHS1	0	-
chr10	13586688	13587938	PRPF18	0	+
chr10	14837909	14839159	HSPA14	0	+
chr10	14878532	14879782	SUV39H2	0	+
chr10	14953432	14954682	DCLRE1C	0	-
chr10	14959188	14960438	MEIG1	0	+
chr10	15087776	15089026	ACBD7-DCLRE1CP1	0	-
chr10	15087776	15089026	ACBD7	0	-
chr10	15096319	15097569	C10orf111	0	-
chr10	15096929	15098179	RPP38	0	+
chr10	15167696	15168946	NMT2	0	-
chr10	15370059	15371309	FAM171A1	0	-
chr10	15719335	15720585	ITGA8	0	-
chr10	16436692	16437942	PTER	0	+
chr10	16521005	16522255	C1QL3	0	-
chr10	16816454	16817704	RSU1	0	-
chr10	17201071	17202321	TRDMT1	0	-
chr10	17228008	17229258	VIM	0	+
chr10	17453387	17454637	ST8SIA6	0	-
chr10	17616374	17617624	HACD1	0	-
chr10	18140426	18141676	CACNB2	0	+
chr10	18659133	18660383	ARL5B	0	+
chr10	19816192	19817442	PLXDC2	0	+
chr10	21173739	21174989	NEBL-AS1	0	+
chr10	21495641	21496891	MIR1915	0	-
chr10	21496284	21497534	CASC10	0	-
chr10	21533098	21534348	MLLT10	0	+
chr10	22002721	22003971	DNAJC1	0	-
chr10	22251821	22253071	LOC100130992	0	+
chr10	22316132	22317382	COMMD3	0	+
chr10	22316132	22317382	COMMD3-BMI1	0	+
chr10	22320959	22322209	BMI1	0	+
chr10	22345194	22346444	SPAG6	0	+
chr10	22436929	22438179	LOC100499489	0	-
chr10	22713108	22714358	PIP4K2A	0	-
chr10	22927773	22929023	ARMC3	0	+
chr10	23095247	23096497	MSRB2	0	+
chr10	23192280	23193530	PTF1A	0	+
chr10	23343843	23345093	C10orf67	0	-
chr10	23439018	23440268	OTUD1	0	+
chr10	23694495	23695745	KIAA1217	0	+
chr10	24722668	24723918	ARHGAP21	0	-
chr10	24951644	24952894	PRTFDC1	0	-
chr10	25175110	25176360	GPR158	0	+
chr10	25175276	25176526	GPR158-AS1	0	-
chr10	25932710	25933960	LOC101929073	0	-
chr10	25933822	25935072	MYO3A	0	+
chr10	26216056	26217306	GAD2	0	+
chr10	26438086	26439336	APBB1IP	0	+
chr10	26642857	26644107	LINC00202-2	0	+
chr10	26697173	26698423	PDSS1	0	+
chr10	26860087	26861337	ABI1	0	-
chr10	27099498	27100748	ANKRD26	0	-
chr10	27154573	27155823	MASTL	0	+
chr10	27239879	27241129	ACBD5	0	-
chr10	27251306	27252556	LRRC37A6P	0	-
chr10	27258511	27259761	ARMC4P1	0	+
chr10	27413368	27414618	PTCHD3	0	-
chr10	27503923	27505173	RAB18	0	+
chr10	27744364	27745614	MKX-AS1	0	+
chr10	27744849	27746099	MKX	0	-
chr10	28531354	28532604	WAC-AS1	0	-
chr10	28532337	28533587	WAC	0	+
chr10	28677244	28678494	BAMBI	0	+
chr10	29409283	29410533	SVIL-AS1	0	+
chr10	30058559	30059809	KIAA1462	0	-
chr10	30433770	30435020	MAP3K8	0	+
chr10	31187632	31188882	LOC101929352	0	+
chr10	31318095	31319345	ZEB1-AS1	0	-
chr10	31318244	31319494	ZEB1	0	+
chr10	32055443	32056693	KIF5B	0	-
chr10	32346048	32347298	EPC1	0	-
chr10	32347113	32348363	LOC102031319	0	+
chr10	33333905	33335155	NRP1	0	-
chr10	34814325	34815575	PARD3	0	-
chr10	34815517	34816767	PARD3-AS1	0	+
chr10	35073330	35074580	CUL2	0	-
chr10	35126590	35127840	CREM	0	+
chr10	35640252	35641502	MIR4683	0	-
chr10	35640434	35641684	FZD8	0	-
chr10	37125606	37126856	ANKRD30A	0	+
chr10	37856636	37857886	ZNF248	0	-
chr10	37974980	37976230	ZNF25	0	-
chr10	38010399	38011649	ZNF33A	0	+
chr10	38094085	38095335	ZNF37A	0	+
chr10	38401852	38403102	SEPT7P9	0	-
chr10	42367045	42368295	LOC441666	0	-
chr10	42475240	42476490	LINC00839	0	+
chr10	42690759	42692009	LINC01518	0	-
chr10	42754203	42755453	LOC283028	0	-
chr10	42754891	42756141	LOC105378269	0	+
chr10	42782255	42783505	BMS1	0	+
chr10	43076818	43078068	RET	0	+
chr10	43138194	43139444	CSGALNACT2	0	+
chr10	43228739	43229989	RASGEF1A	0	-
chr10	43371393	43372643	FXYD4	0	+
chr10	43395831	43397081	HNRNPF	0	-
chr10	43436875	43438125	ZNF487	0	+
chr10	43606156	43607406	ZNF485	0	+
chr10	43647799	43649049	ZNF32	0	-
chr10	44292499	44293749	C10orf142	0	+
chr10	44384097	44385347	CXCL12	0	-
chr10	44911065	44912315	TMEM72	0	+
chr10	44958689	44959939	TMEM72-AS1	0	-
chr10	44959520	44960770	RASSF4	0	+
chr10	45000574	45001824	ZNF22	0	+
chr10	45373915	45375165	ALOX5	0	+
chr10	45671732	45672982	ZFAND4	0	-
chr10	45726949	45728199	WASHC2C	0	+
chr10	45846473	45847723	AGAP4	0	-
chr10	45971428	45972678	PARGP1	0	-
chr10	45972202	45973452	TIMM23	0	+
chr10	46109244	46110494	AGAP7P	0	+
chr10	46464881	46466131	NPY4R	0	-
chr10	46555071	46556321	GPRIN2	0	-
chr10	46578765	46580015	SYT15	0	+
chr10	46785770	46787020	GLUD1P7	0	-
chr10	46786482	46787732	BMS1P5	0	+
chr10	46911145	46912395	PTPN20	0	+
chr10	47299973	47301223	GDF10	0	+
chr10	47322239	47323489	GDF2	0	+
chr10	47348120	47349370	RBP3	0	+
chr10	47483158	47484408	ANXA8	0	-
chr10	47490700	47491950	FAM25C	0	-
chr10	47490700	47491950	FAM25G	0	-
chr10	47522638	47523888	AGAP9	0	-
chr10	47552523	47553773	BMS1P6	0	-
chr10	47582419	47583669	CTSLP2	0	-
chr10	47743448	47744698	LOC102724593	0	+
chr10	48030640	48031890	AGAP12P	0	-
chr10	48306388	48307638	MAPK8	0	+
chr10	49114532	49115782	VSTM4	0	-
chr10	49395016	49396266	DRGX	0	-
chr10	49538123	49539373	ERCC6	0	-
chr10	49608844	49610094	CHAT	0	+
chr10	49610050	49611300	SLC18A3	0	+
chr10	49679387	49680637	C10orf53	0	+
chr10	49760999	49762249	OGDHL	0	-
chr10	49941027	49942277	PARG	0	-
chr10	49941782	49943032	TIMM23B	0	+
chr10	49988067	49989317	AGAP6	0	+
chr10	50066803	50068053	FAM21EP	0	-
chr10	50067637	50068887	WASHC2A	0	+
chr10	50622977	50624227	SGMS1	0	-
chr10	50624700	50625950	SGMS1-AS1	0	+
chr10	50990900	50992150	PRKG1	0	+
chr10	51299322	51300572	MIR605	0	+
chr10	52313128	52314378	PRKG1-AS1	0	-
chr10	52314030	52315280	DKK1	0	+
chr10	58266934	58268184	IPMK	0	-
chr10	58334728	58335978	UBE2D1	0	+
chr10	58384892	58386142	TFAM	0	+
chr10	58512893	58514143	BICC1	0	+
chr10	59175464	59176714	CCEPR	0	-
chr10	59176337	59177587	PHYHIPL	0	+
chr10	59708891	59710141	SLC16A9	0	-
chr10	59905656	59906906	CCDC6	0	-
chr10	60778080	60779330	CDK1	0	+
chr10	60943275	60944525	RHOBTB1	0	-
chr10	61662710	61663960	C10orf107	0	+
chr10	62267863	62269113	RTKN2	0	-
chr10	62373906	62375156	ZNF365	0	+
chr10	62374127	62375377	LOC283045	0	-
chr10	62804505	62805755	ADO	0	+
chr10	63132996	63134246	NRBF2	0	+
chr10	63464978	63466228	JMJD1C-AS1	0	+
chr10	63521112	63522362	REEP3	0	+
chr10	67884418	67885668	SIRT1	0	+
chr10	68074346	68075596	HERC4	0	-
chr10	68331442	68332692	HNRNPH3	0	+
chr10	68331927	68333177	PBLD	0	-
chr10	68406189	68407439	RUFY2	0	-
chr10	68470973	68472223	DNA2	0	-
chr10	68560109	68561359	TET1	0	+
chr10	68720893	68722143	CCAR1	0	+
chr10	68827286	68828536	STOX1	0	+
chr10	68901027	68902277	DDX50	0	+
chr10	68955872	68957122	DDX21	0	+
chr10	68988470	68989720	KIF1BP	0	+
chr10	69123902	69125152	VPS26A	0	+
chr10	69179953	69181203	SUPV3L1	0	+
chr10	69269749	69270999	HK1	0	+
chr10	69451219	69452469	TSPAN15	0	+
chr10	69572454	69573704	NEUROG3	0	-
chr10	69629996	69631246	C10orf35	0	+
chr10	69801637	69802887	COL13A1	0	+
chr10	70052350	70053600	H2AFY2	0	+
chr10	70131934	70133184	AIFM2	0	-
chr10	70169529	70170779	SAR1A	0	-
chr10	70232434	70233684	PPA1	0	-
chr10	70282694	70283944	NPFFR1	0	-
chr10	70375779	70377029	LRRC20	0	-
chr10	70403854	70405104	EIF4EBP2	0	+
chr10	70440709	70441959	NODAL	0	-
chr10	70478557	70479807	PALD1	0	+
chr10	70672255	70673505	ADAMTS14	0	+
chr10	70815697	70816947	SGPL1	0	+
chr10	70887786	70889036	PCBD1	0	-
chr10	71212284	71213534	UNC5B	0	+
chr10	71217228	71218478	UNC5B-AS1	0	-
chr10	71319002	71320252	SLC29A3	0	+
chr10	71396683	71397933	CDH23	0	+
chr10	71718821	71720071	C10orf105	0	-
chr10	71772580	71773830	VSIR	0	-
chr10	71850375	71851625	PSAP	0	-
chr10	71964111	71965361	CHST3	0	+
chr10	72087773	72089023	SPOCK2	0	-
chr10	72215109	72216359	ASCC1	0	-
chr10	72215749	72216999	ANAPC16	0	+
chr10	72273668	72274918	DDIT4	0	+
chr10	72354149	72355399	DNAJB12	0	-
chr10	72691880	72693130	MCU	0	+
chr10	73095974	73097224	P4HA1	0	-
chr10	73110124	73111374	NUDT13	0	+
chr10	73167095	73168345	ECD	0	-
chr10	73167868	73169118	FAM149B1	0	+
chr10	73246331	73247581	DNAJC9	0	-
chr10	73247116	73248366	DNAJC9-AS1	0	+
chr10	73357859	73359109	CFAP70	0	-
chr10	73413085	73414335	ANXA7	0	-
chr10	73495024	73496274	PPP3CB	0	-
chr10	73495501	73496751	PPP3CB-AS1	0	+
chr10	73696796	73698046	AGAP5	0	-
chr10	73772040	73773290	FUT11	0	+
chr10	73781799	73783049	CHCHD1	0	+
chr10	73785373	73786623	ZSWIM8	0	+
chr10	73800399	73801649	ZSWIM8-AS1	0	-
chr10	73810831	73812081	NDST2	0	-
chr10	73873591	73874841	CAMK2G	0	-
chr10	73910850	73912100	PLAU	0	+
chr10	73997863	73999113	VCL	0	+
chr10	74150934	74152184	ADK	0	+
chr10	74826162	74827412	KAT6B	0	+
chr10	75111384	75112634	SAMD8	0	+
chr10	75209903	75211153	VDAC2	0	+
chr10	75235012	75236262	COMTD1	0	-
chr10	75400894	75402144	ZNF503	0	-
chr10	75401277	75402527	ZNF503-AS2	0	+
chr10	75408906	75410156	LOC101929234	0	+
chr10	75431395	75432645	C10orf11	0	+
chr10	77925590	77926840	DLG5	0	-
chr10	77926561	77927811	DLG5-AS1	0	+
chr10	78267077	78268327	LINC00595	0	+
chr10	79066448	79067698	ZMIZ1-AS1	0	-
chr10	79068784	79070034	ZMIZ1	0	+
chr10	79347213	79348463	PPIF	0	+
chr10	79444627	79445877	ZCCHC24	0	-
chr10	79512350	79513600	EIF5AL1	0	+
chr10	79825594	79826844	NUTM2B-AS1	0	-
chr10	79825651	79826901	LOC642361	0	+
chr10	79904647	79905897	BMS1P21	0	+
chr10	80131432	80132682	PLAC9	0	+
chr10	80207459	80208709	LINC00857	0	+
chr10	80355758	80357008	DYDC1	0	-
chr10	80407578	80408828	FAM213A	0	+
chr10	80454031	80455281	TSPAN14	0	+
chr10	80534942	80536192	LOC101929574	0	-
chr10	81875063	81876313	NRG3	0	+
chr10	84139178	84140428	GHITM	0	+
chr10	84194384	84195634	CDHR1	0	+
chr10	84240461	84241711	LRIT1	0	-
chr10	84328338	84329588	CCSER2	0	+
chr10	86365493	86366743	GRID1	0	-
chr10	86520784	86522034	WAPL	0	-
chr10	86668198	86669448	LDB3	0	+
chr10	86756388	86757638	BMPR1A	0	+
chr10	86968180	86969430	ADIRF	0	+
chr10	86970490	86971740	AGAP11	0	+
chr10	87093087	87094337	GLUD1	0	-
chr10	87094914	87096164	FAM35A	0	+
chr10	87341558	87342808	NUTM2A-AS1	0	-
chr10	87342160	87343410	LINC00863	0	+
chr10	87503630	87504880	MIR4678	0	+
chr10	87504215	87505465	MINPP1	0	+
chr10	87659468	87660718	PAPSS2	0	+
chr10	87862437	87863687	KLLN	0	-
chr10	87863187	87864437	PTEN	0	+
chr10	88582325	88583575	RNLS	0	-
chr10	88879936	88881186	STAMBPL1	0	+
chr10	88990308	88991558	FAS	0	+
chr10	89250908	89252158	LIPA	0	-
chr10	89414317	89415567	IFIT5	0	+
chr10	89534556	89535806	SLC16A12	0	-
chr10	89829242	89830492	LINC00865	0	+
chr10	90856914	90858164	HTR7	0	-
chr10	91162761	91164011	PCGF5	0	+
chr10	91408984	91410234	HECTD2	0	+
chr10	91632101	91633351	PPP1R3C	0	-
chr10	91797196	91798446	TNKS2-AS1	0	-
chr10	91798143	91799393	TNKS2	0	+
chr10	91908501	91909751	FGFBP3	0	-
chr10	91923728	91924978	BTAF1	0	+
chr10	92290912	92292162	MARCH5	0	+
chr10	92592817	92594067	KIF11	0	+
chr10	92689673	92690923	HHEX	0	+
chr10	93061013	93062263	CYP26C1	0	+
chr10	93073224	93074474	CYP26A1	0	+
chr10	93496361	93497611	CEP55	0	+
chr10	93566414	93567664	FFAR4	0	+
chr10	93600236	93601486	RBP4	0	-
chr10	93701572	93702822	FRA10AC1	0	-
chr10	93893719	93894969	SLC35G1	0	+
chr10	93993738	93994988	PLCE1	0	+
chr10	94402178	94403428	TBC1D12	0	+
chr10	94545516	94546766	HELLS	0	+
chr10	95290148	95291398	PDLIM1	0	-
chr10	95655522	95656772	ALDH18A1	0	-
chr10	96043151	96044401	CCNJ	0	+
chr10	96089235	96090485	ENTPD1-AS1	0	-
chr10	96512926	96514176	TLL2	0	-
chr10	96586052	96587302	TM9SF3	0	-
chr10	96719522	96720772	PIK3AP1	0	-
chr10	96831458	96832708	LOC102723665	0	-
chr10	96832009	96833259	LCOR	0	+
chr10	97184926	97186176	SLIT1	0	-
chr10	97291673	97292923	ARHGAP19-SLIT1	0	-
chr10	97319014	97320264	FRAT1	0	+
chr10	97333701	97334951	FRAT2	0	-
chr10	97400370	97401620	RRP12	0	-
chr10	97425874	97427124	PGAM1	0	+
chr10	97445017	97446267	EXOSC1	0	-
chr10	97445880	97447130	ZDHHC16	0	+
chr10	97497609	97498859	MMS19	0	-
chr10	97498631	97499881	UBTD1	0	+
chr10	97572190	97573440	ANKRD2	0	+
chr10	97589442	97590692	C10orf62	0	+
chr10	97632587	97633837	MORN4	0	-
chr10	97640435	97641685	PI4K2A	0	+
chr10	97686258	97687508	AVPI1	0	-
chr10	97713457	97714707	MARVELD1	0	+
chr10	97736870	97738120	ZFYVE27	0	+
chr10	97770999	97772249	SFRP5	0	-
chr10	97848798	97850048	LINC00866	0	-
chr10	97849987	97851237	GOLGA7B	0	+
chr10	98029828	98031078	CRTAC1	0	-
chr10	98134373	98135623	R3HCC1L	0	+
chr10	98267250	98268500	LOXL4	0	-
chr10	98445963	98447213	HPS1	0	-
chr10	98446070	98447320	LOC101927278	0	+
chr10	99328848	99330098	CNNM1	0	+
chr10	99429773	99431023	GOT1	0	-
chr10	99530177	99531427	LINC01475	0	-
chr10	99532682	99533932	NKX2-3	0	+
chr10	99619464	99620714	SLC25A28	0	-
chr10	99659255	99660505	ENTPD7	0	+
chr10	99731666	99732916	COX15	0	-
chr10	99731950	99733200	CUTC	0	+
chr10	100184977	100186227	ERLIN1	0	-
chr10	100228610	100229860	CHUK	0	-
chr10	100266681	100267931	CWF19L1	0	-
chr10	100285364	100286614	BLOC1S2	0	-
chr10	100346764	100348014	SCD	0	+
chr10	100518838	100520088	SEC31B	0	-
chr10	100735458	100736708	PAX2	0	+
chr10	100912318	100913568	SLF2	0	+
chr10	100986515	100987765	MRPL43	0	-
chr10	100987285	100988535	TWNK	0	+
chr10	100996815	100998065	LZTS2	0	+
chr10	101030157	101031407	PDZD7	0	-
chr10	101030988	101032238	SFXN3	0	+
chr10	101060991	101062241	KAZALD1	0	+
chr10	101130146	101131396	TLX1NB	0	-
chr10	101131053	101132303	TLX1	0	+
chr10	101227960	101229210	LBX1	0	-
chr10	101229343	101230593	LBX1-AS1	0	+
chr10	101353782	101355032	BTRC	0	+
chr10	101587270	101588520	POLL	0	-
chr10	101588037	101589287	DPCD	0	+
chr10	101693986	101695236	FBXW4	0	-
chr10	101775002	101776252	FGF8	0	-
chr10	101782413	101783663	NPM3	0	-
chr10	101817465	101818715	MGEA5	0	-
chr10	101838854	101840104	KCNIP2	0	-
chr10	102055175	102056425	C10orf76	0	-
chr10	102065116	102066366	HPS6	0	+
chr10	102119473	102120723	LDB1	0	-
chr10	102132743	102133993	PPRC1	0	+
chr10	102240474	102241724	PITX3	0	-
chr10	102393859	102395109	NFKB2	0	+
chr10	102408284	102409534	PSD	0	-
chr10	102431666	102432916	CUEDC2	0	-
chr10	102449566	102450816	RPARP-AS1	0	+
chr10	102450543	102451793	C10orf95	0	-
chr10	102461162	102462412	MFSD13A	0	+
chr10	102503711	102504961	SUFU	0	+
chr10	102644244	102645494	TRIM8	0	+
chr10	102713433	102714683	ARL3	0	-
chr10	102714290	102715540	SFXN2	0	+
chr10	102743719	102744969	WBP1L	0	+
chr10	102869202	102870452	AS3MT	0	+
chr10	102918067	102919317	CNNM2	0	+
chr10	103192306	103193556	NT5C2	0	-
chr10	103276912	103278162	INA	0	+
chr10	103350134	103351384	PCGF6	0	-
chr10	103367702	103368952	TAF5	0	+
chr10	103396404	103397654	PDCD11	0	+
chr10	103451405	103452655	CALHM2	0	-
chr10	103457891	103459141	CALHM1	0	-
chr10	103478240	103479490	CALHM3	0	-
chr10	103493727	103494977	NEURL1	0	+
chr10	103854406	103855656	SH3PXD2A	0	-
chr10	103966934	103968184	SLK	0	+
chr10	104231377	104232627	CFAP43	0	-
chr10	104253943	104255193	GSTO1	0	+
chr10	104268622	104269872	GSTO2	0	+
chr10	104352575	104353825	CFAP58-AS1	0	-
chr10	104353513	104354763	CFAP58	0	+
chr10	104640850	104642100	SORCS3	0	+
chr10	107163708	107164958	SORCS1	0	-
chr10	109922246	109923496	XPNPEP1	0	-
chr10	110007381	110008631	ADD3-AS1	0	-
chr10	110207354	110208604	MXI1	0	+
chr10	110303949	110305199	SMNDC1	0	-
chr10	110497616	110498866	DUSP5	0	+
chr10	110567440	110568690	SMC3	0	+
chr10	110644146	110645396	RBM20	0	+
chr10	110871544	110872794	PDCD4	0	+
chr10	110917936	110919186	BBIP1	0	-
chr10	110919119	110920369	SHOC2	0	+
chr10	111076781	111078031	ADRA2A	0	+
chr10	112182779	112184029	GPAM	0	-
chr10	112446737	112447987	VTI1A	0	+
chr10	113678911	113680161	CASP7	0	+
chr10	113854381	113855631	NHLRC2	0	+
chr10	114043796	114045046	ADRB1	0	+
chr10	114173179	114174429	MIR2110	0	-
chr10	114173220	114174470	CCDC186	0	-
chr10	114179019	114180269	TDRD1	0	+
chr10	114239003	114240253	VWA2	0	+
chr10	114403778	114405028	AFAP1L2	0	-
chr10	114821493	114822743	FAM160B1	0	+
chr10	114937942	114939192	TRUB1	0	+
chr10	115093114	115094364	ATRNL1	0	+
chr10	116668970	116670220	C10orf82	0	-
chr10	116741574	116742824	HSPA12A	0	-
chr10	116849261	116850511	ENO4	0	+
chr10	117004577	117005827	SHTN1	0	-
chr10	117137301	117138551	VAX1	0	-
chr10	117166774	117168024	MIR3663	0	-
chr10	117168055	117169305	MIR3663HG	0	-
chr10	117240822	117242072	SLC18A2	0	+
chr10	117374467	117375717	PDZD8	0	-
chr10	117541589	117542839	EMX2OS	0	-
chr10	117542194	117543444	EMX2	0	+
chr10	118045603	118046853	RAB11FIP2	0	-
chr10	118046570	118047820	CASC2	0	+
chr10	118341327	118342577	FAM204A	0	-
chr10	118594648	118595898	PRLHR	0	-
chr10	118754246	118755496	CACUL1	0	-
chr10	119029465	119030715	NANOS1	0	+
chr10	119079822	119081072	EIF3A	0	-
chr10	119103814	119105064	FAM45A	0	+
chr10	119164692	119165942	SFXN4	0	-
chr10	119177865	119179115	PRDX3	0	-
chr10	119207434	119208684	GRK5	0	+
chr10	119377721	119378971	MIR4681	0	+
chr10	119596029	119597279	TIAL1	0	-
chr10	119651119	119652369	BAG3	0	+
chr10	119725796	119727046	INPP5F	0	+
chr10	119871883	119873133	MCMBP	0	-
chr10	120456703	120457953	PLPP4	0	+
chr10	120850179	120851429	WDR11-AS1	0	-
chr10	120850924	120852174	WDR11	0	+
chr10	121927063	121928313	ATE1	0	-
chr10	121928061	121929311	ATE1-AS1	0	+
chr10	121974228	121975478	NSMCE4A	0	-
chr10	122374327	122375577	PLEKHA1	0	+
chr10	122461274	122462524	HTRA1	0	+
chr10	122756443	122757693	DMBT1P1	0	+
chr10	122878641	122879891	FAM24B-CUZD1	0	-
chr10	122878641	122879891	FAM24B	0	-
chr10	122879382	122880632	LOC399815	0	+
chr10	122953403	122954653	C10orf88	0	-
chr10	122979789	122981039	PSTK	0	+
chr10	123007687	123008937	IKZF5	0	-
chr10	123008662	123009912	ACADSB	0	+
chr10	123135800	123137050	HMX3	0	+
chr10	123147871	123149121	HMX2	0	+
chr10	123153993	123155243	BUB3	0	+
chr10	123666104	123667354	GPR26	0	+
chr10	123890984	123892234	CPXM2	0	-
chr10	124091424	124092674	CHST15	0	-
chr10	124417976	124419226	OAT	0	-
chr10	124448981	124450231	NKX1-2	0	-
chr10	124461521	124462771	LHPP	0	+
chr10	124743361	124744611	FAM53B	0	-
chr10	124790941	124792191	METTL10	0	-
chr10	124801534	124802784	FAM175B	0	+
chr10	125026884	125028134	CTBP2	0	-
chr10	125718493	125719743	FLJ37035	0	-
chr10	125719264	125720514	EDRF1	0	+
chr10	125774821	125776071	MMP21	0	-
chr10	125822268	125823518	UROS	0	-
chr10	125896288	125897538	FANK1	0	+
chr10	126387558	126388808	ADAM12	0	-
chr10	126905158	126906408	DOCK1	0	+
chr10	127195158	127196408	FAM196A	0	-
chr10	127737023	127738273	FOXI2	0	+
chr10	127906810	127908060	PTPRE	0	+
chr10	128125204	128126454	MKI67	0	-
chr10	128285699	128286949	LINC01163	0	+
chr10	129466933	129468183	MGMT	0	+
chr10	129962827	129964077	EBF3	0	-
chr10	130136124	130137374	GLRX3	0	+
chr10	131900393	131901643	PPP2R2D	0	+
chr10	131981013	131982263	BNIP3	0	-
chr10	132065716	132066966	JAKMIP3	0	+
chr10	132186659	132187909	DPYSL4	0	+
chr10	132248108	132249358	STK32C	0	-
chr10	132396947	132398197	PWWP2B	0	+
chr10	132537528	132538778	INPP5A	0	+
chr10	132785033	132786283	NKX6-2	0	-
chr10	132941585	132942835	CFAP46	0	-
chr10	133087753	133089003	ADGRA1	0	+
chr10	133160203	133161453	KNDC1	0	+
chr10	133237653	133238903	VENTX	0	+
chr10	133308156	133309406	TUBGCP2	0	-
chr10	133308638	133309888	ZNF511	0	+
chr10	133335983	133337233	CALY	0	-
chr10	133357025	133358275	FUOM	0	-
chr10	133378986	133380236	PAOX	0	+
chr10	133393866	133395116	MTG1	0	+
chr10	133423617	133424867	SPRN	0	-
chr10	133527112	133528362	CYP2E1	0	+
chr10	133564634	133565884	SYCE1	0	-
chr10	133568958	133570208	SPRNP1	0	-
chr10	133756307	133757557	DUX4	0	+
chr11	196510	197760	ODF3	0	+
chr11	206422	207672	BET1L	0	-
chr11	207260	208510	RIC8A	0	+
chr11	209085	210335	MIR6743	0	+
chr11	235362	236612	SIRT3	0	-
chr11	236557	237807	PSMD13	0	+
chr11	278319	279569	NLRP6	0	+
chr11	288887	290137	PGGHG	0	+
chr11	298526	299776	IFITM5	0	-
chr11	369544	370794	B4GALNT4	0	+
chr11	392348	393598	PKP3	0	+
chr11	441011	442261	ANO9	0	-
chr11	448017	449267	PTDSS2	0	+
chr11	505821	507071	RNH1	0	-
chr11	534567	535817	HRAS	0	-
chr11	537271	538521	LRRC56	0	+
chr11	559779	561029	LMNTD2	0	-
chr11	560720	561970	RASSF7	0	+
chr11	567198	568448	MIR210	0	-
chr11	567457	568707	MIR210HG	0	-
chr11	574885	576135	LOC143666	0	-
chr11	576195	577445	PHRF1	0	+
chr11	614728	615978	IRF7	0	-
chr11	624067	625317	CDHR5	0	-
chr11	626240	627490	SCT	0	-
chr11	637054	638304	DRD4	0	+
chr11	694754	696004	DEAF1	0	-
chr11	695340	696590	TMEM80	0	+
chr11	705869	707119	EPS8L2	0	+
chr11	747181	748431	TALDO1	0	+
chr11	776502	777752	PDDC1	0	-
chr11	777327	778577	LOC171391	0	+
chr11	789126	790376	CEND1	0	-
chr11	795263	796513	SLC25A22	0	-
chr11	797260	798510	PANO1	0	+
chr11	804250	805500	PIDD1	0	-
chr11	809685	810935	RPLP2	0	+
chr11	818650	819900	PNPLA2	0	+
chr11	832701	833951	CD151	0	+
chr11	841529	842779	POLR2L	0	-
chr11	842573	843823	TSPAN4	0	+
chr11	909874	911124	CHID1	0	-
chr11	925558	926808	AP2A2	0	+
chr11	1035706	1036956	MUC6	0	-
chr11	1049527	1050777	LOC101927503	0	+
chr11	1074624	1075874	MUC2	0	+
chr11	1157702	1158952	MUC5AC	0	+
chr11	1222814	1224064	MUC5B	0	+
chr11	1256354	1257604	MIR6744	0	+
chr11	1309457	1310707	TOLLIP-AS1	0	+
chr11	1389648	1390898	BRSK2	0	+
chr11	1479886	1481136	MOB2	0	-
chr11	1570920	1572170	DUSP8	0	-
chr11	1572490	1573740	KRTAP5-AS1	0	+
chr11	1629552	1630802	KRTAP5-5	0	+
chr11	1665346	1666596	FAM99B	0	+
chr11	1665348	1666598	FAM99A	0	+
chr11	1696944	1698194	KRTAP5-6	0	+
[truncated: 12,397 more rows]
